# Supplementary material for: Molecular features and clinical implications of the heterogeneity in Chinese patients with HER2-low breast cancer
Source: Nat Commun. 2023 Aug 22;14:5112. doi: 10.1038/s41467-023-40715-x (PMC10444861; doi:10.1038/s41467-023-40715-x)
Supplement: Supplementary file 3 — Source Data [file 41467_2023_40715_MOESM3_ESM.xlsx]

## Sheet: Fig 1b
ERBB2 copy number	HER2 status
0	HER2_0
-1	HER2_0
0	HER2_0
1	HER2_0
2	HER2_0
-1	HER2_0
0	HER2_0
-1	HER2_0
-1	HER2_0
-1	HER2_0
-1	HER2_0
-1	HER2_0
0	HER2_0
-1	HER2_0
-1	HER2_0
0	HER2_0
1	HER2_0
0	HER2_0
-1	HER2_0
-1	HER2_0
0	HER2_0
0	HER2_0
0	HER2_0
-1	HER2_0
-1	HER2_0
0	HER2_0
0	HER2_0
-1	HER2_0
0	HER2_0
0	HER2_0
0	HER2_0
-1	HER2_0
-1	HER2_0
0	HER2_0
0	HER2_0
-1	HER2_0
1	HER2_0
0	HER2_0
0	HER2_0
0	HER2_0
-1	HER2_0
0	HER2_0
-1	HER2_0
-1	HER2_0
-1	HER2_0
0	HER2_0
0	HER2_0
-1	HER2_0
0	HER2_0
1	HER2_0
0	HER2_0
-1	HER2_0
0	HER2_0
-1	HER2_0
0	HER2_0
-1	HER2_0
0	HER2_0
0	HER2_0
0	HER2_0
-1	HER2_0
1	HER2_0
0	HER2_0
-1	HER2_0
-1	HER2_0
-1	HER2_0
-1	HER2_0
0	HER2_0
0	HER2_0
-1	HER2_0
-1	HER2_0
-1	HER2_0
0	HER2_0
0	HER2_0
0	HER2_0
0	HER2_0
-1	HER2_0
-1	HER2_0
-1	HER2_0
0	HER2_0
-1	HER2_0
-1	HER2_0
0	HER2_0
1	HER2_low
-1	HER2_low
-1	HER2_low
1	HER2_low
0	HER2_low
0	HER2_low
-1	HER2_low
-1	HER2_low
1	HER2_low
0	HER2_low
0	HER2_low
1	HER2_low
0	HER2_low
0	HER2_low
1	HER2_low
1	HER2_low
0	HER2_low
0	HER2_low
0	HER2_low
0	HER2_low
-1	HER2_low
0	HER2_low
0	HER2_low
0	HER2_low
1	HER2_low
0	HER2_low
1	HER2_low
0	HER2_low
1	HER2_low
-1	HER2_low
1	HER2_low
0	HER2_low
1	HER2_low
1	HER2_low
0	HER2_low
0	HER2_low
0	HER2_low
2	HER2_low
-1	HER2_low
-1	HER2_low
0	HER2_low
0	HER2_low
-1	HER2_low
0	HER2_low
-1	HER2_low
1	HER2_low
1	HER2_low
2	HER2_low
-1	HER2_low
-1	HER2_low
0	HER2_low
0	HER2_low
0	HER2_low
0	HER2_low
1	HER2_low
-1	HER2_low
0	HER2_low
0	HER2_low
1	HER2_low
-1	HER2_low
-1	HER2_low
1	HER2_low
2	HER2_low
0	HER2_low
1	HER2_low
-1	HER2_low
1	HER2_low
0	HER2_low
0	HER2_low
1	HER2_low
-1	HER2_low
-1	HER2_low
0	HER2_low
0	HER2_low
0	HER2_low
1	HER2_low
0	HER2_low
0	HER2_low
1	HER2_low
1	HER2_low
0	HER2_low
1	HER2_low
0	HER2_low
0	HER2_low
1	HER2_low
0	HER2_low
0	HER2_low
0	HER2_low
0	HER2_low
0	HER2_low
1	HER2_low
0	HER2_low
0	HER2_low
-1	HER2_low
1	HER2_low
0	HER2_low
0	HER2_low
0	HER2_low
1	HER2_low
1	HER2_low
0	HER2_low
-1	HER2_low
0	HER2_low
-1	HER2_low
1	HER2_low
1	HER2_low
0	HER2_low
0	HER2_low
0	HER2_low
0	HER2_low
0	HER2_low
-1	HER2_low
1	HER2_low
0	HER2_low
0	HER2_low
1	HER2_low
-1	HER2_low
0	HER2_low
-1	HER2_low
-1	HER2_low
0	HER2_low
0	HER2_low
0	HER2_low
-1	HER2_low
0	HER2_low
-1	HER2_low
-1	HER2_low
0	HER2_low
1	HER2_low
0	HER2_low
-1	HER2_low
1	HER2_low
0	HER2_low
1	HER2_low
0	HER2_low
-1	HER2_low
0	HER2_low
1	HER2_low
-1	HER2_low
0	HER2_low
0	HER2_low
0	HER2_low
-1	HER2_low
0	HER2_low
0	HER2_low
1	HER2_low
-1	HER2_low
0	HER2_low
0	HER2_low
0	HER2_low
0	HER2_low
0	HER2_low
1	HER2_low
1	HER2_low
0	HER2_low
0	HER2_low
1	HER2_low
-1	HER2_low
1	HER2_low
0	HER2_low
0	HER2_low
0	HER2_low
1	HER2_low
0	HER2_low
-1	HER2_low
0	HER2_low
0	HER2_low
-1	HER2_low
1	HER2_low
1	HER2_low
0	HER2_low
-1	HER2_low
0	HER2_low
1	HER2_low
0	HER2_low
1	HER2_low
0	HER2_low
0	HER2_low
0	HER2_low
0	HER2_low
0	HER2_low
1	HER2_low
2	HER2_low
0	HER2_low
0	HER2_low
0	HER2_low
1	HER2_low
-1	HER2_low
1	HER2_low
1	HER2_low
1	HER2_low
1	HER2_low
-1	HER2_low
0	HER2_low
0	HER2_low
0	HER2_low
-1	HER2_low
0	HER2_low
0	HER2_low
0	HER2_low
1	HER2_low
0	HER2_low
1	HER2_low
0	HER2_low
0	HER2_low
0	HER2_low
2	HER2_low
1	HER2_low
1	HER2_low
-1	HER2_low
0	HER2_low
2	HER2_low
0	HER2_low
0	HER2_low
-1	HER2_low
2	HER2_low
0	HER2_low
-1	HER2_low
0	HER2_low
0	HER2_low
1	HER2_low
1	HER2_low
1	HER2_low
1	HER2_low
1	HER2_low
1	HER2_low
0	HER2_low
0	HER2_low
1	HER2_low
1	HER2_low
-1	HER2_low
0	HER2_low
0	HER2_low
2	HER2_low
0	HER2_low
1	HER2_low
0	HER2_low
0	HER2_low
0	HER2_low
-1	HER2_low
0	HER2_low
0	HER2_low
-1	HER2_low
0	HER2_low
1	HER2_low
1	HER2_low
0	HER2_low
0	HER2_low
0	HER2_low
0	HER2_low
-1	HER2_low
0	HER2_low
0	HER2_low
-1	HER2_low
0	HER2_low
0	HER2_low
0	HER2_low
1	HER2_low
-1	HER2_low
1	HER2_low
-1	HER2_low
0	HER2_low
0	HER2_low
0	HER2_low
-1	HER2_low
0	HER2_low
-1	HER2_low
0	HER2_low
0	HER2_low
1	HER2_low
0	HER2_low
0	HER2_low
1	HER2_low
0	HER2_low
1	HER2_low
1	HER2_low
-1	HER2_low
0	HER2_low
0	HER2_low
-1	HER2_low
0	HER2_low
1	HER2_low
0	HER2_low
0	HER2_low
-1	HER2_low
-1	HER2_low
0	HER2_low
0	HER2_low
2	HER2_low
0	HER2_low
2	HER2_low
0	HER2_low
-1	HER2_low
0	HER2_low
2	HER2_low
1	HER2_low
-1	HER2_low
0	HER2_low
0	HER2_low
0	HER2_low
0	HER2_low
2	HER2_low
0	HER2_low
1	HER2_low
0	HER2_low
0	HER2_low
0	HER2_low
1	HER2_low
0	HER2_low
0	HER2_low
-1	HER2_low
0	HER2_low
-1	HER2_low
0	HER2_low
0	HER2_low
0	HER2_low
0	HER2_low
0	HER2_low
1	HER2_low
0	HER2_low
0	HER2_low
0	HER2_low
1	HER2_low
0	HER2_low
0	HER2_low
1	HER2_low
1	HER2_low
0	HER2_low
0	HER2_low
-1	HER2_low
1	HER2_low
0	HER2_low
-1	HER2_low
1	HER2_low
2	HER2_low
1	HER2_low
1	HER2_low
1	HER2_low
0	HER2_low
0	HER2_low
0	HER2_low
1	HER2_low
1	HER2_low
-1	HER2_low
0	HER2_low
-1	HER2_low
-1	HER2_low
-1	HER2_low
-1	HER2_low
0	HER2_low
0	HER2_low
0	HER2_low
0	HER2_low
2	HER2_low
0	HER2_low
-1	HER2_low
2	HER2_low
0	HER2_low
-1	HER2_low
0	HER2_low
0	HER2_low
0	HER2_low
0	HER2_low
1	HER2_low
0	HER2_low
0	HER2_low
-1	HER2_low
0	HER2_low
0	HER2_low
1	HER2_low
0	HER2_low
0	HER2_low
0	HER2_low
0	HER2_low
0	HER2_low
-1	HER2_low
1	HER2_low
0	HER2_low
0	HER2_low
2	HER2_pos
2	HER2_pos
2	HER2_pos
2	HER2_pos
2	HER2_pos
2	HER2_pos
2	HER2_pos
2	HER2_pos
0	HER2_pos
2	HER2_pos
2	HER2_pos
2	HER2_pos
2	HER2_pos
2	HER2_pos
2	HER2_pos
2	HER2_pos
2	HER2_pos
0	HER2_pos
2	HER2_pos
2	HER2_pos
0	HER2_pos
1	HER2_pos
2	HER2_pos
2	HER2_pos
0	HER2_pos
2	HER2_pos
2	HER2_pos
1	HER2_pos
2	HER2_pos
2	HER2_pos
2	HER2_pos
2	HER2_pos
2	HER2_pos
2	HER2_pos
2	HER2_pos
2	HER2_pos
1	HER2_pos
2	HER2_pos
2	HER2_pos
2	HER2_pos
2	HER2_pos
0	HER2_pos
2	HER2_pos
2	HER2_pos
2	HER2_pos
2	HER2_pos
2	HER2_pos
2	HER2_pos
2	HER2_pos
0	HER2_pos
2	HER2_pos
2	HER2_pos
2	HER2_pos
2	HER2_pos
2	HER2_pos
1	HER2_pos
2	HER2_pos
2	HER2_pos
0	HER2_pos
2	HER2_pos
2	HER2_pos
2	HER2_pos
2	HER2_pos
2	HER2_pos
2	HER2_pos
1	HER2_pos
2	HER2_pos
2	HER2_pos
2	HER2_pos
2	HER2_pos
2	HER2_pos
2	HER2_pos
0	HER2_pos
2	HER2_pos
2	HER2_pos
2	HER2_pos
2	HER2_pos
1	HER2_pos
1	HER2_pos
2	HER2_pos
2	HER2_pos
2	HER2_pos
1	HER2_pos
2	HER2_pos
2	HER2_pos
2	HER2_pos
2	HER2_pos
1	HER2_pos
2	HER2_pos
2	HER2_pos
2	HER2_pos
2	HER2_pos
2	HER2_pos
2	HER2_pos
2	HER2_pos
2	HER2_pos
2	HER2_pos
2	HER2_pos
2	HER2_pos
2	HER2_pos
0	HER2_pos
2	HER2_pos
1	HER2_pos
2	HER2_pos
2	HER2_pos
0	HER2_pos
2	HER2_pos
2	HER2_pos
2	HER2_pos
2	HER2_pos
0	HER2_pos
0	HER2_pos
2	HER2_pos
2	HER2_pos
-1	HER2_pos
2	HER2_pos
2	HER2_pos
2	HER2_pos
2	HER2_pos
1	HER2_pos
1	HER2_pos
-1	HER2_pos
2	HER2_pos
2	HER2_pos
2	HER2_pos
2	HER2_pos
0	HER2_pos
2	HER2_pos
2	HER2_pos
2	HER2_pos
2	HER2_pos
2	HER2_pos
2	HER2_pos
1	HER2_pos
1	HER2_pos
2	HER2_pos
2	HER2_pos
2	HER2_pos
2	HER2_pos
-1	HER2_pos
0	HER2_pos
2	HER2_pos
2	HER2_pos
2	HER2_pos
2	HER2_pos
2	HER2_pos
2	HER2_pos
2	HER2_pos
2	HER2_pos
2	HER2_pos
2	HER2_pos
1	HER2_pos
2	HER2_pos
2	HER2_pos
2	HER2_pos
2	HER2_pos
2	HER2_pos
2	HER2_pos
2	HER2_pos
0	HER2_pos
2	HER2_pos
2	HER2_pos
2	HER2_pos

## Sheet: Fig 1c
ERBB2 mRNA	HER2 status
3.09141	HER2_0
2.76744	HER2_0
3.56916	HER2_0
3.96687	HER2_0
3.78073	HER2_0
3.90243	HER2_0
4.66029	HER2_0
3.97645	HER2_0
3.80857	HER2_0
4.12028	HER2_0
4.08934	HER2_0
4.21999	HER2_0
3.02075	HER2_0
3.46619	HER2_0
2.91865	HER2_0
3.60047	HER2_0
4.3026	HER2_0
4.07757	HER2_0
3.23746	HER2_0
3.97767	HER2_0
4.41168	HER2_0
3.01623	HER2_0
4.42086	HER2_0
3.44697	HER2_0
3.35875	HER2_0
3.40264	HER2_0
4.74416	HER2_0
4.3684	HER2_0
4.6261	HER2_0
4.35514	HER2_0
4.44332	HER2_0
2.64604	HER2_0
4.51317	HER2_0
4.12892	HER2_0
3.98915	HER2_0
4.80386	HER2_0
4.42352	HER2_0
3.38549	HER2_0
4.68812	HER2_0
4.62411	HER2_0
4.05634	HER2_0
4.04782	HER2_0
3.79041	HER2_0
4.03628	HER2_0
3.34543	HER2_0
3.4495	HER2_0
4.1176	HER2_0
3.09974	HER2_0
3.97353	HER2_0
3.7018	HER2_0
4.16593	HER2_0
3.43098	HER2_0
4.72598	HER2_0
4.77428	HER2_0
4.75082	HER2_0
4.2396	HER2_0
3.87493	HER2_0
2.51749	HER2_0
4.49861	HER2_0
4.81288	HER2_0
3.06735	HER2_0
3.1118	HER2_0
3.43004	HER2_0
4.6582	HER2_0
5.01053	HER2_0
5.1272	HER2_0
4.07906	HER2_0
4.22927	HER2_0
5.0316	HER2_0
3.32258	HER2_0
4.29428	HER2_0
4.37212	HER2_0
3.85994	HER2_0
3.67249	HER2_0
2.76089	HER2_0
3.86803	HER2_0
4.07875	HER2_0
3.73331	HER2_0
3.14969	HER2_0
2.87323	HER2_0
4.1564	HER2_0
3.57778	HER2_0
4.1306	HER2_0
4.07376	HER2_0
4.24499	HER2_0
3.78561	HER2_0
3.03065	HER2_0
4.63503	HER2_0
4.28137	HER2_low
5.45322	HER2_low
3.56802	HER2_low
4.4669	HER2_low
4.56441	HER2_low
4.88907	HER2_low
4.5752	HER2_low
4.33584	HER2_low
4.89581	HER2_low
4.01561	HER2_low
4.54523	HER2_low
3.80758	HER2_low
5.13164	HER2_low
3.92752	HER2_low
4.40042	HER2_low
4.69739	HER2_low
4.90409	HER2_low
4.3858	HER2_low
5.04429	HER2_low
4.95709	HER2_low
3.74402	HER2_low
4.59323	HER2_low
5.14577	HER2_low
4.65333	HER2_low
5.10821	HER2_low
2.65603	HER2_low
4.99789	HER2_low
4.66145	HER2_low
5.01225	HER2_low
4.1336	HER2_low
4.62346	HER2_low
5.22803	HER2_low
4.47331	HER2_low
4.60005	HER2_low
5.50757	HER2_low
4.20806	HER2_low
4.82112	HER2_low
4.16348	HER2_low
4.24963	HER2_low
5.62679	HER2_low
5.14178	HER2_low
4.62603	HER2_low
8.93626	HER2_low
3.32802	HER2_low
4.67948	HER2_low
4.01018	HER2_low
4.98983	HER2_low
4.02021	HER2_low
4.13929	HER2_low
6.53523	HER2_low
4.8197	HER2_low
3.48078	HER2_low
6.10645	HER2_low
3.9665	HER2_low
5.20095	HER2_low
3.77195	HER2_low
5.07912	HER2_low
4.58835	HER2_low
5.06018	HER2_low
4.84954	HER2_low
4.221	HER2_low
4.64609	HER2_low
5.18363	HER2_low
4.57662	HER2_low
3.69023	HER2_low
5.09252	HER2_low
4.78397	HER2_low
5.86581	HER2_low
5.74599	HER2_low
3.5927	HER2_low
5.83319	HER2_low
3.08552	HER2_low
4.43842	HER2_low
4.99975	HER2_low
4.83682	HER2_low
5.12563	HER2_low
4.97002	HER2_low
4.08138	HER2_low
4.86364	HER2_low
4.05736	HER2_low
4.41612	HER2_low
5.61414	HER2_low
8.7616	HER2_low
5.77201	HER2_low
5.3141	HER2_low
4.73527	HER2_low
4.29202	HER2_low
3.36057	HER2_low
5.30488	HER2_low
4.17171	HER2_low
4.68585	HER2_low
4.53012	HER2_low
5.07699	HER2_low
4.88174	HER2_low
5.10183	HER2_low
5.239	HER2_low
4.29071	HER2_low
3.76089	HER2_low
4.18646	HER2_low
4.67614	HER2_low
4.55169	HER2_low
5.94244	HER2_low
4.94165	HER2_low
4.15747	HER2_low
4.35137	HER2_low
5.01189	HER2_low
5.60808	HER2_low
4.5383	HER2_low
3.82055	HER2_low
4.21556	HER2_low
3.90891	HER2_low
4.28682	HER2_low
4.2272	HER2_low
4.38881	HER2_low
4.09231	HER2_low
3.19342	HER2_low
4.52226	HER2_low
4.74786	HER2_low
5.21636	HER2_low
5.04196	HER2_low
5.33179	HER2_low
3.4562	HER2_low
4.11022	HER2_low
4.93145	HER2_low
4.0128	HER2_low
4.56413	HER2_low
4.05759	HER2_low
5.33793	HER2_low
5.14469	HER2_low
4.33466	HER2_low
4.06016	HER2_low
4.72927	HER2_low
4.9102	HER2_low
4.1741	HER2_low
3.26567	HER2_low
4.48567	HER2_low
4.34944	HER2_low
5.42393	HER2_low
3.31395	HER2_low
4.42041	HER2_low
4.14074	HER2_low
4.05715	HER2_low
4.25299	HER2_low
5.34107	HER2_low
4.2199	HER2_low
3.4599	HER2_low
4.23787	HER2_low
6.00215	HER2_low
4.83939	HER2_low
5.19798	HER2_low
5.82929	HER2_low
4.98663	HER2_low
3.47294	HER2_low
4.42001	HER2_low
3.326	HER2_low
4.5217	HER2_low
1.97979	HER2_low
4.94145	HER2_low
5.17079	HER2_low
4.29475	HER2_low
3.41154	HER2_low
4.82174	HER2_low
5.86814	HER2_low
3.77957	HER2_low
3.93814	HER2_low
4.40323	HER2_low
4.86712	HER2_low
2.79194	HER2_low
3.68799	HER2_low
5.10264	HER2_low
4.78143	HER2_low
4.56594	HER2_low
4.75088	HER2_low
4.89314	HER2_low
4.678	HER2_low
4.29942	HER2_low
5.73026	HER2_low
4.48814	HER2_low
4.57082	HER2_low
3.67771	HER2_low
5.39041	HER2_low
4.03557	HER2_low
4.9297	HER2_low
2.997	HER2_low
5.01217	HER2_low
3.97275	HER2_low
5.24904	HER2_low
4.9394	HER2_low
3.99938	HER2_low
4.10719	HER2_low
4.38423	HER2_low
4.20887	HER2_low
5.5156	HER2_low
3.57961	HER2_low
4.62147	HER2_low
4.39401	HER2_low
4.76464	HER2_low
4.40802	HER2_low
5.38004	HER2_low
4.40868	HER2_low
4.96102	HER2_low
5.17695	HER2_low
4.54919	HER2_low
4.29435	HER2_low
3.89784	HER2_low
4.02451	HER2_low
5.04605	HER2_low
4.39975	HER2_low
4.68959	HER2_low
5.27644	HER2_low
4.29223	HER2_low
5.07259	HER2_low
6.09653	HER2_low
3.61467	HER2_low
4.14128	HER2_low
5.06637	HER2_low
4.92558	HER2_low
4.22569	HER2_low
3.12986	HER2_low
5.32556	HER2_low
4.16459	HER2_low
4.5704	HER2_low
4.50741	HER2_low
5.30923	HER2_low
4.71115	HER2_low
4.17062	HER2_low
4.66254	HER2_low
4.68665	HER2_low
4.59551	HER2_low
4.34443	HER2_low
4.7842	HER2_low
4.73637	HER2_low
4.0829	HER2_low
4.71679	HER2_low
2.58196	HER2_low
3.98894	HER2_low
2.75541	HER2_low
4.31044	HER2_low
5.07698	HER2_low
4.64605	HER2_low
5.19791	HER2_low
5.3145	HER2_low
4.32432	HER2_low
4.36304	HER2_low
3.53747	HER2_low
4.31725	HER2_low
5.09366	HER2_low
4.55279	HER2_low
5.22307	HER2_low
4.73734	HER2_low
4.76189	HER2_low
4.8275	HER2_low
4.70621	HER2_low
4.37185	HER2_low
5.32621	HER2_low
5.26646	HER2_low
4.6533	HER2_low
6.45408	HER2_low
3.00561	HER2_low
5.33104	HER2_low
4.4149	HER2_low
6.22664	HER2_low
4.4485	HER2_low
5.88225	HER2_low
3.87873	HER2_low
5.54292	HER2_low
4.35032	HER2_low
5.03517	HER2_low
4.95681	HER2_low
4.13931	HER2_low
3.81777	HER2_low
4.43854	HER2_low
4.79202	HER2_low
5.8268	HER2_low
3.61	HER2_low
4.63913	HER2_low
4.42711	HER2_low
3.57941	HER2_low
4.14933	HER2_low
2.47608	HER2_low
5.67299	HER2_low
4.77075	HER2_low
4.65316	HER2_low
4.0647	HER2_low
3.793	HER2_low
4.60771	HER2_low
4.59028	HER2_low
4.27413	HER2_low
4.10838	HER2_low
4.45817	HER2_low
5.50317	HER2_low
4.49096	HER2_low
4.39615	HER2_low
6.4232	HER2_low
4.7727	HER2_low
4.67639	HER2_low
4.38819	HER2_low
5.64599	HER2_low
4.6694	HER2_low
3.19668	HER2_low
3.54392	HER2_low
5.37242	HER2_low
4.60435	HER2_low
5.43057	HER2_low
5.12445	HER2_low
3.40251	HER2_low
3.9423	HER2_low
4.64342	HER2_low
4.31604	HER2_low
3.30488	HER2_low
5.89255	HER2_low
5.5741	HER2_low
4.71215	HER2_low
5.11264	HER2_low
4.50528	HER2_low
4.02741	HER2_low
4.20947	HER2_low
3.61368	HER2_low
5.32612	HER2_low
4.34574	HER2_low
5.72497	HER2_low
5.0286	HER2_low
4.68274	HER2_low
4.69422	HER2_low
4.0957	HER2_low
6.03391	HER2_low
4.46377	HER2_low
5.3858	HER2_low
4.73978	HER2_low
3.83881	HER2_low
4.90759	HER2_low
3.85596	HER2_low
3.85818	HER2_low
3.379	HER2_low
6.24183	HER2_low
4.79824	HER2_low
8.24757	HER2_low
5.11644	HER2_low
4.78211	HER2_low
4.42721	HER2_low
3.75725	HER2_low
4.47101	HER2_low
3.52545	HER2_low
4.4542	HER2_low
4.5613	HER2_low
4.50211	HER2_low
4.21854	HER2_low
4.04894	HER2_low
4.08593	HER2_low
5.26693	HER2_low
4.75631	HER2_low
4.36189	HER2_low
4.41344	HER2_low
4.73254	HER2_low
5.02512	HER2_low
4.68136	HER2_low
4.73287	HER2_low
4.93736	HER2_low
4.51624	HER2_low
4.52844	HER2_low
4.49985	HER2_low
4.75758	HER2_low
4.79974	HER2_low
4.3495	HER2_low
4.8439	HER2_low
5.01807	HER2_low
4.71569	HER2_low
5.36448	HER2_low
3.67096	HER2_low
4.99723	HER2_low
5.14366	HER2_low
9.05903	HER2_low
4.50839	HER2_low
4.82144	HER2_low
4.56357	HER2_low
5.03798	HER2_low
2.41709	HER2_low
1.9302	HER2_low
4.116	HER2_low
5.32397	HER2_low
5.40392	HER2_low
5.61692	HER2_low
4.86785	HER2_low
4.00755	HER2_low
3.61142	HER2_low
3.4388	HER2_low
3.67763	HER2_low
3.79396	HER2_low
4.71228	HER2_low
4.7545	HER2_low
4.23737	HER2_low
4.03977	HER2_low
4.96887	HER2_low
4.42895	HER2_low
3.78452	HER2_low
3.72554	HER2_low
4.58524	HER2_low
3.5978	HER2_low
5.40262	HER2_low
4.41665	HER2_low
4.96465	HER2_low
4.27484	HER2_low
4.09539	HER2_low
4.71436	HER2_low
5.05057	HER2_low
7.04451	HER2_low
3.52934	HER2_low
4.05761	HER2_low
3.80866	HER2_low
5.54455	HER2_low
4.45594	HER2_low
5.07357	HER2_low
4.54572	HER2_low
5.50271	HER2_low
5.21074	HER2_low
4.59108	HER2_low
3.8547	HER2_low
3.47901	HER2_low
4.28208	HER2_low
4.8095	HER2_low
4.70472	HER2_low
5.58552	HER2_pos
9.02504	HER2_pos
7.81723	HER2_pos
6.39279	HER2_pos
7.22104	HER2_pos
8.26347	HER2_pos
7.70987	HER2_pos
9.07446	HER2_pos
8.82184	HER2_pos
8.82344	HER2_pos
9.0963	HER2_pos
9.37155	HER2_pos
8.60305	HER2_pos
8.16207	HER2_pos
8.99438	HER2_pos
7.94671	HER2_pos
5.38815	HER2_pos
6.54667	HER2_pos
3.31795	HER2_pos
7.94732	HER2_pos
9.4645	HER2_pos
9.52714	HER2_pos
7.54688	HER2_pos
8.87216	HER2_pos
8.76833	HER2_pos
8.56833	HER2_pos
8.99298	HER2_pos
3.6482	HER2_pos
8.55302	HER2_pos
7.0721	HER2_pos
8.23651	HER2_pos
7.87954	HER2_pos
7.401	HER2_pos
5.19754	HER2_pos
7.48417	HER2_pos
4.36102	HER2_pos
7.71871	HER2_pos
8.31903	HER2_pos
8.25596	HER2_pos
6.92476	HER2_pos
5.97027	HER2_pos
9.01709	HER2_pos
5.70098	HER2_pos
7.70487	HER2_pos
7.6304	HER2_pos
8.41056	HER2_pos
7.57123	HER2_pos
5.32585	HER2_pos
8.81049	HER2_pos
8.49405	HER2_pos
3.50039	HER2_pos
8.04281	HER2_pos
7.98848	HER2_pos
9.81636	HER2_pos
8.30028	HER2_pos
8.60023	HER2_pos
9.3293	HER2_pos
8.63064	HER2_pos
8.94152	HER2_pos
7.00987	HER2_pos
10.308	HER2_pos
8.26618	HER2_pos
5.54213	HER2_pos
6.83797	HER2_pos
6.48347	HER2_pos
8.84688	HER2_pos
9.37704	HER2_pos
8.59814	HER2_pos
9.3763	HER2_pos
7.90449	HER2_pos
7.5444	HER2_pos
7.74486	HER2_pos
4.75727	HER2_pos
3.95909	HER2_pos
5.23371	HER2_pos
9.40834	HER2_pos
7.61321	HER2_pos
8.5797	HER2_pos
9.37893	HER2_pos
8.99504	HER2_pos
6.76744	HER2_pos
4.80708	HER2_pos
6.9953	HER2_pos
7.7912	HER2_pos
7.79716	HER2_pos
7.87753	HER2_pos
7.80836	HER2_pos
5.37762	HER2_pos
8.5839	HER2_pos
5.91004	HER2_pos
6.94732	HER2_pos
6.24763	HER2_pos
7.06116	HER2_pos
8.9404	HER2_pos
4.277	HER2_pos
8.64904	HER2_pos
8.35952	HER2_pos
7.36376	HER2_pos
9.83097	HER2_pos
6.43695	HER2_pos
4.7496	HER2_pos
7.47653	HER2_pos
8.83359	HER2_pos
9.12266	HER2_pos
7.26224	HER2_pos
8.2124	HER2_pos
4.33228	HER2_pos
7.94055	HER2_pos
9.65837	HER2_pos
6.90103	HER2_pos
9.29573	HER2_pos
3.4605	HER2_pos
4.43942	HER2_pos
9.33607	HER2_pos
8.33168	HER2_pos
8.09186	HER2_pos
7.64403	HER2_pos
8.41108	HER2_pos
6.65261	HER2_pos
7.22606	HER2_pos
8.6347	HER2_pos
8.51157	HER2_pos
7.72228	HER2_pos
2.59861	HER2_pos
8.85624	HER2_pos
6.44242	HER2_pos
8.35782	HER2_pos
7.9103	HER2_pos
3.32517	HER2_pos
9.86202	HER2_pos
8.5931	HER2_pos
8.3495	HER2_pos
9.55885	HER2_pos
4.4267	HER2_pos
9.97507	HER2_pos
9.25043	HER2_pos
9.02179	HER2_pos
8.12186	HER2_pos
8.09261	HER2_pos
5.00453	HER2_pos
9.20806	HER2_pos
6.40684	HER2_pos
4.91238	HER2_pos
7.67497	HER2_pos
8.02921	HER2_pos
7.30604	HER2_pos
7.07483	HER2_pos
6.15007	HER2_pos
9.06596	HER2_pos
4.43448	HER2_pos
5.33331	HER2_pos
8.89216	HER2_pos
8.48587	HER2_pos
8.32989	HER2_pos
7.12657	HER2_pos
3.82429	HER2_pos
4.33233	HER2_pos
6.97298	HER2_pos
8.41041	HER2_pos
9.79936	HER2_pos
9.20572	HER2_pos
7.82582	HER2_pos
9.36827	HER2_pos
7.81315	HER2_pos
4.24124	HER2_pos
7.77421	HER2_pos
9.15509	HER2_pos
7.7647	HER2_pos
5.29971	HER2_pos
6.811	HER2_pos
7.6825	HER2_pos
6.33857	HER2_pos
7.11588	HER2_pos
9.08306	HER2_pos
6.52513	HER2_pos
8.88204	HER2_pos
7.56592	HER2_pos
5.70571	HER2_pos
8.63556	HER2_pos
9.866	HER2_pos
8.00124	HER2_pos

## Sheet: Fig 1d
ERBB2 Protein	HER2 status
-1.83815	HER2_0
-1.65785	HER2_0
-1.64318	HER2_0
0.274554	HER2_0
-0.87635	HER2_0
-0.719354	HER2_0
-0.391602	HER2_0
-2.35946	HER2_0
-1.65269	HER2_0
-1.90777	HER2_0
-2.05141	HER2_0
-1.80425	HER2_0
-2.15011	HER2_0
-0.830314	HER2_0
-1.13766	HER2_0
-1.30356	HER2_0
-2.2033	HER2_0
-1.53747	HER2_0
-0.918911	HER2_0
-2.19088	HER2_0
-1.36504	HER2_0
-0.886201	HER2_0
-1.41422	HER2_0
-1.46398	HER2_0
-2.88081	HER2_0
-1.22895	HER2_0
-0.951836	HER2_0
-1.00381	HER2_0
-2.3011	HER2_0
-2.09375	HER2_0
-1.58685	HER2_0
-1.0057	HER2_0
-1.147	HER2_0
-2.14015	HER2_0
-1.57223	HER2_low
-1.63412	HER2_low
-1.96065	HER2_low
-1.69322	HER2_low
-0.660713	HER2_low
-1.33906	HER2_low
-1.18199	HER2_low
-1.25555	HER2_low
-0.785912	HER2_low
-0.646523	HER2_low
-1.60132	HER2_low
0.270099	HER2_low
0.0200037	HER2_low
-1.62845	HER2_low
-0.127009	HER2_low
-1.65777	HER2_low
-2.19779	HER2_low
-2.33318	HER2_low
-2.26586	HER2_low
-1.19942	HER2_low
-1.06622	HER2_low
-1.66753	HER2_low
-0.981417	HER2_low
-1.46177	HER2_low
-1.13852	HER2_low
-1.32739	HER2_low
-0.0278753	HER2_low
-1.42836	HER2_low
-0.816146	HER2_low
-1.31411	HER2_low
-1.21968	HER2_low
-1.99396	HER2_low
-0.398932	HER2_low
-1.88862	HER2_low
-1.07727	HER2_low
0.0317573	HER2_low
-0.170654	HER2_low
-1.01547	HER2_low
-1.17978	HER2_low
-0.644263	HER2_low
-1.01453	HER2_low
-1.04931	HER2_low
-1.67572	HER2_low
-1.28818	HER2_low
-2.00427	HER2_low
-1.72794	HER2_low
-0.462332	HER2_low
-1.19363	HER2_low
-0.921111	HER2_low
-0.529951	HER2_low
-1.30594	HER2_low
-1.63481	HER2_low
-1.82558	HER2_low
-0.56934	HER2_low
-0.499081	HER2_low
0.00308755	HER2_low
-0.446022	HER2_low
-1.00756	HER2_low
-1.16017	HER2_low
-0.77101	HER2_low
-1.38059	HER2_low
-0.857892	HER2_low
-1.7927	HER2_low
-0.632451	HER2_low
-0.950069	HER2_low
-1.67896	HER2_low
-1.0383	HER2_low
-1.06082	HER2_low
-1.59503	HER2_low
-1.01353	HER2_low
-0.974322	HER2_low
-1.9157	HER2_low
-0.728132	HER2_low
-1.19547	HER2_low
-1.51583	HER2_low
0.122107	HER2_low
-1.51141	HER2_low
-0.664136	HER2_low
-0.747942	HER2_low
-1.44185	HER2_low
-1.94272	HER2_low
-0.302545	HER2_low
-1.58251	HER2_low
-0.627844	HER2_low
-1.38883	HER2_low
-1.31882	HER2_low
-1.4744	HER2_low
-0.259531	HER2_low
-0.178554	HER2_low
-1.44365	HER2_low
-1.84928	HER2_low
-1.56157	HER2_low
-1.47651	HER2_low
-1.69272	HER2_low
-0.786181	HER2_low
-0.389983	HER2_low
-1.01139	HER2_low
-1.39798	HER2_low
-2.04516	HER2_low
-0.272946	HER2_low
-0.655376	HER2_low
-0.269415	HER2_low
-1.4302	HER2_low
-2.55368	HER2_low
-0.469303	HER2_low
-0.157201	HER2_low
-1.27704	HER2_low
-1.07249	HER2_low
-0.403535	HER2_low
-1.37402	HER2_low
0.488068	HER2_low
-0.834095	HER2_low
-0.839142	HER2_low
-0.542473	HER2_low
-0.13624	HER2_low
-0.554988	HER2_low
-1.96518	HER2_low
-2.02277	HER2_low
-1.40113	HER2_low
-1.54671	HER2_low
-1.53038	HER2_low
-1.42988	HER2_low
-1.28003	HER2_low
-2.31957	HER2_low
-1.72166	HER2_low
-2.30727	HER2_low
-1.41343	HER2_low
-0.748583	HER2_low
-1.10673	HER2_low
-1.21582	HER2_low
-0.272629	HER2_low
-1.41072	HER2_low
-3.08449	HER2_low
-0.536642	HER2_low
-1.03993	HER2_low
-1.10114	HER2_low
-0.0972707	HER2_low
-0.177526	HER2_low
-1.37896	HER2_low
-1.03842	HER2_low
-1.02411	HER2_low
-0.267843	HER2_low
-1.70997	HER2_low
-1.46635	HER2_low
-1.32334	HER2_low
-0.959639	HER2_low
-0.590212	HER2_low
-1.64207	HER2_low
-2.03978	HER2_low
-2.00787	HER2_low
-1.38955	HER2_low
-0.971329	HER2_low
-1.17889	HER2_low
0.404809	HER2_low
-0.798021	HER2_low
-1.36235	HER2_low
2.28169	HER2_pos
0.153176	HER2_pos
1.24489	HER2_pos
2.07765	HER2_pos
2.70382	HER2_pos
2.32833	HER2_pos
2.6728	HER2_pos
2.26678	HER2_pos
3.21522	HER2_pos
3.53327	HER2_pos
3.11131	HER2_pos
5.51877	HER2_pos
3.31574	HER2_pos
2.92697	HER2_pos
1.4002	HER2_pos
2.37594	HER2_pos
1.55339	HER2_pos
2.03668	HER2_pos
2.9116	HER2_pos
2.29244	HER2_pos
2.27653	HER2_pos
1.12862	HER2_pos
1.7717	HER2_pos
2.89605	HER2_pos
-0.384425	HER2_pos
-1.36699	HER2_pos
2.84904	HER2_pos
1.43892	HER2_pos
-1.18784	HER2_pos
5.34674	HER2_pos
4.99498	HER2_pos
-1.10888	HER2_pos
2.49515	HER2_pos
-1.34051	HER2_pos
-0.167224	HER2_pos
0.449371	HER2_pos
-0.671576	HER2_pos
1.1681	HER2_pos
1.81307	HER2_pos
2.54311	HER2_pos
4.82561	HER2_pos
-1.14658	HER2_pos
0.293948	HER2_pos
3.33841	HER2_pos
2.98502	HER2_pos
4.42225	HER2_pos
-0.820276	HER2_pos
1.05244	HER2_pos
-1.53698	HER2_pos
2.36237	HER2_pos
4.39957	HER2_pos
4.97118	HER2_pos
1.52939	HER2_pos
-0.618595	HER2_pos
0.580268	HER2_pos
1.97817	HER2_pos
-1.39391	HER2_pos
2.43938	HER2_pos
2.94397	HER2_pos
3.59393	HER2_pos
1.87524	HER2_pos
0.513474	HER2_pos
2.4223	HER2_pos
-1.53291	HER2_pos

## Sheet: Fig 1e&S3
Clinical information
Patient code	ODTH	ATOD	ODFP	SAEI	KLTC	WRNK	ERNJ	FXIE	GBEX	IMOC	JFAQ	JYON	NMLV	PHGA	QTNC	SMFR	TSHY	VSNM	VWTH	XYIN	ZSRB	YIGX	UMWT	MFGU	KPSV	UMXD	GBNO	QGMC	ZCHX	PVOC	CIXN	QZYA	JHMP	FLZQ	JUQI	KQIS	SYUW	VQKJ	LQYH	QPOS	RFIP	HOSW	PLKR	PTLW	LWBT	HAGF	ACKR	CKPD	GQCV
HR status	Positive	Positive	Positive	Positive	Positive	Positive	Positive	Positive	Positive	Positive	Positive	Positive	Positive	Positive	Positive	Positive	Positive	Positive	Positive	Positive	Positive	Positive	Positive	Positive	Positive	Positive	Positive	Positive	Positive	Positive	Positive	Positive	Positive	Positive	Positive	Positive	Positive	Positive	Positive	Positive	Positive	Positive	Positive	Positive	Positive	Positive	Positive	Positive	Positive
HER2 IHC score	HER2_1	HER2_1	HER2_1	HER2_1	HER2_1	HER2_1	HER2_1	HER2_1	HER2_1	HER2_1	HER2_1	HER2_1	HER2_1	HER2_1	HER2_1	HER2_1	HER2_1	HER2_1	HER2_1	HER2_1	HER2_1	HER2_1	HER2_1	HER2_1	HER2_1	HER2_1	HER2_1	HER2_1	HER2_1	HER2_1	HER2_1	HER2_1	HER2_1	HER2_1	HER2_1	HER2_1	HER2_1	HER2_1	HER2_1	HER2_1	HER2_1	HER2_1	HER2_1	HER2_1	HER2_1	HER2_1	HER2_1	HER2_1	HER2_1
PAM50	LumB	LumB	LumB	LumB	HER2	LumB	LumA	Basal	LumA	HER2	Normal	HER2	LumA	LumA	LumB	LumB	LumA	LumA	LumB	LumB	LumA	HER2	LumA	LumB	LumA	LumA	LumB	LumB	LumA	LumB	LumA	LumA	LumB	HER2	Normal	LumA	LumA	LumB	HER2	LumA	LumB	LumA	LumA	LumA	LumA	LumB	LumA	Basal	LumB
Menopause	Yes	Yes	No	Yes	Yes	Yes	No	Yes	No	No	No	Yes	Yes	No	Yes	No	Yes	No	Yes	Yes	Yes	No	No	No	Yes	Yes	Yes	Yes	Yes	Yes	Yes	Yes	No	No	No	Yes	No	Yes	Yes	No	Yes	Yes	Yes	Yes	No	Yes	No	No	No
DMFS status	1	0	0	0	0	0	0	0	0	0	0	0	0	0	0	0	0	0	0	0	0	0	0	0	0	0	0	0	0	0	0	0	0	0	0	0	0	#N/A	1	0	0	0	0	0	0	0	0	1	1
Lymph nodes	Positive	Negative	Positive	Positive	Negative	Positive	Negative	Negative	Negative	Negative	Negative	Positive	Negative	Positive	Negative	Negative	Positive	Negative	Negative	Positive	Negative	Negative	Negative	Positive	Positive	Negative	Positive	Negative	Negative	Positive	Positive	Negative	Negative	Positive	Positive	Negative	Positive	Positive	Positive	Negative	Positive	Negative	Positive	Negative	Positive	Positive	Positive	Positive	Negative
Mutation
43% PIK3CA #	Missense_Mutation	Missense_Mutation	Missense_Mutation	Missense_Mutation	Missense_Mutation	Missense_Mutation	Missense_Mutation	Missense_Mutation	Missense_Mutation	Missense_Mutation	Multi_Hit	Missense_Mutation	Missense_Mutation	Missense_Mutation	Missense_Mutation	Missense_Mutation	Missense_Mutation	Missense_Mutation	Missense_Mutation	Missense_Mutation	Missense_Mutation	Multi_Hit	Multi_Hit	Missense_Mutation	Missense_Mutation	Missense_Mutation	Missense_Mutation	Missense_Mutation	Missense_Mutation	Missense_Mutation	Missense_Mutation	Missense_Mutation	Missense_Mutation	Missense_Mutation	Missense_Mutation	Multi_Hit	Missense_Mutation	Missense_Mutation	Multi_Hit	Missense_Mutation	Multi_Hit	Multi_Hit	Missense_Mutation	Missense_Mutation	Missense_Mutation	Missense_Mutation	Missense_Mutation	Missense_Mutation	Missense_Mutation
33% TP53	Missense_Mutation	Frame_Shift_Del	Missense_Mutation	Missense_Mutation	Frame_Shift_Del	Missense_Mutation	Missense_Mutation	Missense_Mutation	Missense_Mutation	Missense_Mutation	Frame_Shift_Ins	Missense_Mutation	Splice_Site	Frame_Shift_Del	Missense_Mutation	Frame_Shift_Del	Missense_Mutation	Nonsense_Mutation	Missense_Mutation	Missense_Mutation	WT	WT	WT	WT	WT	WT	WT	WT	WT	WT	WT	WT	WT	WT	WT	WT	WT	WT	WT	WT	WT	WT	WT	WT	WT	WT	WT	WT	WT
14% GATA3	Frame_Shift_Ins	Frame_Shift_Del	WT	WT	WT	WT	WT	WT	WT	WT	WT	WT	WT	WT	WT	WT	WT	WT	WT	WT	Splice_Site	Multi_Hit	Missense_Mutation	Splice_Site	Frame_Shift_Ins	Frame_Shift_Del	In_Frame_Del	Missense_Mutation	Frame_Shift_Ins	WT	WT	WT	WT	WT	WT	WT	WT	WT	WT	WT	WT	WT	WT	WT	WT	WT	WT	WT	WT
12% MAP3K1	WT	WT	In_Frame_Del	WT	WT	WT	WT	WT	WT	WT	WT	WT	WT	WT	WT	WT	WT	WT	WT	WT	Missense_Mutation	Multi_Hit	Multi_Hit	Missense_Mutation	WT	WT	WT	WT	WT	Frame_Shift_Del	Multi_Hit	Multi_Hit	Multi_Hit	Multi_Hit	Frame_Shift_Del	Frame_Shift_Ins	Frame_Shift_Del	WT	WT	WT	WT	WT	WT	WT	WT	WT	WT	WT	WT
9% KMT2C	Frame_Shift_Del	WT	WT	WT	WT	WT	WT	WT	WT	WT	WT	WT	WT	WT	WT	WT	WT	WT	WT	WT	WT	Multi_Hit	WT	WT	WT	WT	WT	WT	WT	Nonsense_Mutation	WT	WT	WT	WT	WT	WT	WT	WT	Frame_Shift_Del	Multi_Hit	Frame_Shift_Ins	WT	WT	WT	WT	WT	WT	WT	WT
7% AKT1 *	WT	WT	WT	WT	WT	WT	WT	WT	WT	WT	WT	WT	WT	WT	WT	WT	WT	WT	WT	WT	Missense_Mutation	WT	WT	WT	WT	WT	WT	WT	WT	WT	WT	WT	WT	WT	WT	WT	WT	Missense_Mutation	WT	WT	WT	WT	WT	WT	WT	WT	WT	WT	WT
6% PTEN	WT	WT	WT	WT	WT	WT	WT	WT	WT	WT	WT	WT	WT	WT	WT	WT	WT	WT	WT	WT	WT	WT	WT	WT	WT	WT	WT	WT	WT	WT	WT	WT	WT	WT	WT	WT	WT	WT	Missense_Mutation	Multi_Hit	WT	WT	WT	WT	Missense_Mutation	WT	WT	WT	WT
4% SF3B1	WT	WT	WT	Missense_Mutation	WT	WT	WT	WT	WT	WT	WT	WT	WT	WT	WT	WT	WT	WT	WT	WT	WT	WT	WT	WT	Missense_Mutation	Missense_Mutation	WT	WT	WT	WT	Missense_Mutation	WT	WT	WT	WT	WT	WT	WT	WT	WT	WT	Missense_Mutation	Missense_Mutation	Missense_Mutation	WT	WT	WT	WT	WT
4% ARID1A	WT	WT	WT	WT	WT	Frame_Shift_Del	WT	WT	WT	WT	WT	WT	WT	WT	WT	WT	WT	WT	WT	WT	WT	Missense_Mutation	WT	WT	WT	WT	WT	WT	WT	WT	WT	WT	WT	WT	WT	WT	WT	WT	WT	WT	In_Frame_Ins	WT	WT	WT	WT	WT	WT	WT	WT
4% FOXA1	WT	WT	WT	WT	Missense_Mutation	WT	WT	WT	WT	WT	WT	WT	WT	WT	WT	WT	WT	WT	WT	WT	WT	WT	WT	WT	WT	WT	WT	WT	WT	WT	WT	Multi_Hit	WT	WT	WT	WT	WT	WT	WT	WT	Missense_Mutation	WT	WT	WT	WT	In_Frame_Del	WT	WT	WT
2% NF1 *	WT	WT	WT	WT	WT	WT	WT	WT	WT	WT	WT	WT	WT	WT	WT	WT	WT	WT	WT	WT	WT	Nonsense_Mutation	Missense_Mutation	WT	WT	WT	WT	WT	WT	WT	WT	WT	Nonsense_Mutation	WT	WT	WT	WT	WT	WT	WT	WT	WT	WT	WT	WT	WT	WT	WT	WT
Copy number
Gain/amplification
52% MYC	Neutral	Loss	Amplification	Gain	#N/A	Loss	Gain	Amplification	Gain	Gain	Gain	Neutral	Amplification	Neutral	Loss	Neutral	Gain	Neutral	Gain	Neutral	Neutral	Neutral	Neutral	Gain	Loss	#N/A	Neutral	#N/A	Neutral	Loss	Neutral	Gain	#N/A	Gain	Gain	Neutral	Loss	Gain	Neutral	Neutral	Amplification	Loss	Gain	Gain	Neutral	Neutral	#N/A	Amplification	Loss
32% CCND1	Neutral	Neutral	Neutral	Neutral	#N/A	Amplification	Loss	Neutral	Neutral	Amplification	Gain	Amplification	Gain	Neutral	Loss	Loss	Gain	Gain	Loss	Gain	Amplification	Loss	Loss	Neutral	Loss	#N/A	Gain	#N/A	Neutral	Neutral	Neutral	Neutral	#N/A	Gain	Neutral	Neutral	Neutral	Neutral	Loss	Loss	Neutral	Loss	Neutral	Neutral	Loss	Neutral	#N/A	Amplification	Amplification
34% FGFR1	Neutral	Neutral	Amplification	Gain	#N/A	Neutral	Neutral	Loss	Loss	Neutral	Loss	Loss	Loss	Loss	Gain	Loss	Gain	Neutral	Deletion	Loss	Neutral	Neutral	Neutral	Gain	Neutral	#N/A	Neutral	#N/A	Neutral	Neutral	Neutral	Amplification	#N/A	Loss	Neutral	Neutral	Loss	Neutral	Neutral	Neutral	Gain	Neutral	Neutral	Neutral	Neutral	Neutral	#N/A	Amplification	Amplification
40% PIK3CA	Amplification	Neutral	Neutral	Gain	#N/A	Neutral	Gain	Neutral	Neutral	Amplification	Gain	Gain	Gain	Amplification	Amplification	Neutral	Amplification	Amplification	Gain	Amplification	Neutral	Neutral	Gain	Gain	Neutral	#N/A	Neutral	#N/A	Neutral	Gain	Neutral	Neutral	#N/A	Gain	Neutral	Neutral	Neutral	Neutral	Neutral	Gain	Gain	Neutral	Neutral	Gain	Gain	Gain	#N/A	Neutral	Gain
47% AURKA	Neutral	Gain	Gain	Gain	#N/A	Gain	Gain	Neutral	Gain	Gain	Neutral	Gain	Gain	Loss	Gain	Neutral	Gain	Gain	Gain	Amplification	Neutral	Neutral	Neutral	Gain	Gain	#N/A	Gain	#N/A	Neutral	Neutral	Neutral	Neutral	#N/A	Amplification	Gain	Neutral	Neutral	Amplification	Neutral	Neutral	Gain	Gain	Neutral	Gain	Gain	Neutral	#N/A	Neutral	Gain
Loss/deletion
31% PTEN	Neutral	Neutral	Neutral	Deletion	#N/A	Neutral	Neutral	Neutral	Loss	Neutral	Neutral	Gain	Gain	Loss	Loss	Neutral	Gain	Loss	Loss	Neutral	Gain	Neutral	Neutral	Neutral	Loss	#N/A	Neutral	#N/A	Neutral	Neutral	Neutral	Neutral	#N/A	Loss	Neutral	Neutral	Neutral	Neutral	Loss	Neutral	Neutral	Neutral	Loss	Neutral	Neutral	Neutral	#N/A	Neutral	Loss
53% MAP2K4	Loss	Loss	Neutral	Loss	#N/A	Neutral	Loss	Neutral	Neutral	Loss	Loss	Deletion	Loss	Loss	Neutral	Loss	Loss	Neutral	Loss	Loss	Neutral	Neutral	Neutral	Loss	Loss	#N/A	Neutral	#N/A	Loss	Neutral	Neutral	Neutral	#N/A	Neutral	Neutral	Neutral	Neutral	Neutral	Loss	Neutral	Loss	Neutral	Loss	Loss	Neutral	Neutral	#N/A	Neutral	Loss
23% CCND1	Neutral	Neutral	Neutral	Neutral	#N/A	Amplification	Loss	Neutral	Neutral	Amplification	Gain	Amplification	Gain	Neutral	Loss	Loss	Gain	Gain	Loss	Gain	Amplification	Loss	Loss	Neutral	Loss	#N/A	Gain	#N/A	Neutral	Neutral	Neutral	Neutral	#N/A	Gain	Neutral	Neutral	Neutral	Neutral	Loss	Loss	Neutral	Loss	Neutral	Neutral	Loss	Neutral	#N/A	Amplification	Amplification
43% RB1	Neutral	Neutral	Neutral	Neutral	#N/A	Neutral	Loss	Neutral	Loss	Neutral	Neutral	Loss	Loss	Neutral	Neutral	Loss	Loss	Neutral	Loss	Loss	Neutral	Neutral	Neutral	Loss	Neutral	#N/A	Neutral	#N/A	Neutral	Neutral	Neutral	Neutral	#N/A	Gain	Neutral	Neutral	Neutral	Neutral	Neutral	Neutral	Neutral	Neutral	Loss	Loss	Loss	Neutral	#N/A	Neutral	Loss
21% FGFR1	Neutral	Neutral	Amplification	Gain	#N/A	Neutral	Neutral	Loss	Loss	Neutral	Loss	Loss	Loss	Loss	Gain	Loss	Gain	Neutral	Deletion	Loss	Neutral	Neutral	Neutral	Gain	Neutral	#N/A	Neutral	#N/A	Neutral	Neutral	Neutral	Amplification	#N/A	Loss	Neutral	Neutral	Loss	Neutral	Neutral	Neutral	Gain	Neutral	Neutral	Neutral	Neutral	Neutral	#N/A	Amplification	Amplification
RNA
GSG1L	0.27111	-0.354305	-0.353879	-0.18145	0.43409	-0.177878	-0.223292	-0.293995	-0.179645	-0.44767	0.236372	-0.156916	0.0335659	-0.0660582	-0.44767	-0.44767	0.649093	0.561578	-0.343944	-0.44767	-0.318017	-0.44767	-0.0149855	1.2391	-0.304312	0.751832	-0.44767	-0.35723	0.0394202	-0.34106	0.0652373	0.0108175	0.413485	1.44324	-0.44767	-0.44767	-0.218788	1.14559	-0.17373	-0.272477	-0.44767	0.554573	-0.44767	-0.44767	-0.44767	-0.3185	-0.44767	0.176941	0.661942
TPSD1	0.479734	0.833346	-0.357209	-0.513012	-0.998637	-0.391856	1.06461	1.02269	0.248813	-0.514693	2	-0.686706	0.953585	-0.195658	-0.0606676	-0.72838	1.37458	-0.0387725	-0.572149	0.546053	0.359442	-0.280581	1.50651	0.120834	0.442311	0.878839	-0.579771	0.574341	1.557	0.561199	0.526668	2	0.18164	1.40322	1.57709	-0.27654	1.28223	-0.394111	0.851803	2	-0.231009	1.83875	2	1.8793	0.191069	0.938961	0.0154331	0.962904	1.4459
ASMTL	0.303011	0.474886	-0.517078	0.457885	-1.4785	-0.0470547	-0.257472	-0.0550061	-0.625095	0.137559	-0.0521134	1.12813	-0.0229759	-0.303593	-1.21368	-0.46141	0.541645	-0.539303	-0.565022	0.790183	0.219103	1.67177	0.98625	1.26212	0.121036	0.432706	2	-0.948113	0.189451	-0.616332	0.667561	0.396363	2	1.57033	2	-0.688103	0.37456	1.37956	-0.765708	-0.23881	-0.715235	1.86088	0.659713	0.960042	-0.633508	-0.394807	-0.206152	1.38838	1.12442
CHD5	0.0160241	-0.323945	2	-0.157761	-0.131685	0.57015	0.128665	-0.355011	-0.158526	-0.084581	-0.0687276	-0.369903	-0.255611	0.342911	-0.169788	-0.0492474	-0.312759	-0.0449166	-0.223236	-0.37082	-0.417793	-0.407966	0.0309371	0.0136923	-0.127752	-0.238019	-0.252583	-0.390288	0.00382381	-0.320187	-0.0185805	-0.364789	-0.201951	0.178278	-0.171343	-0.240419	-0.121677	0.922233	-0.336006	-0.257082	-0.297063	-0.0341653	-0.252138	-0.239036	-0.407853	-0.294607	-0.0836701	-0.107838	-0.310581
PABPN1L	0.0447003	-0.599518	0.661645	0.0741545	-0.599518	0.24472	-0.426248	-0.599518	0.662688	-0.599518	0.149973	-0.115229	-0.0124512	1.73682	0.188567	-0.599518	0.484984	-0.599518	-0.373944	-0.0140143	-0.401488	-0.0743755	-0.599518	0.0812713	-0.599518	0.262642	-0.599518	-0.0954411	-0.599518	1.65319	-0.299921	0.0875058	-0.168191	2	-0.599518	-0.0782075	1.25315	1.78975	0.617785	-0.0404576	-0.338678	-0.10943	-0.599518	0.42127	1.32566	0.783774	0.488927	0.021932	-0.427978
HES2	-0.936795	-0.62638	1.81416	0.251343	-0.716904	-0.891906	0.117353	-0.212712	-0.539696	-0.389641	1.34086	-0.514029	0.226868	-0.173781	0.492135	2	-0.51805	-0.013189	1.03016	-0.703491	-0.350036	1.87274	1.55765	-0.253864	2	1.1268	-0.715878	-0.827775	-0.493482	0.180702	0.395718	-0.290753	1.00949	0.554833	-0.421815	-0.303593	-0.153268	2	-0.235888	-0.463352	1.97443	-0.588191	0.763549	1.51072	-0.590785	-0.384473	-0.400619	-0.328872	-0.282722
IGFL1	-0.159217	-0.295905	-0.0288792	-0.556704	-0.223349	0.588882	1.16569	2	0.223472	-0.556704	-0.556704	-0.242507	-0.556704	0.443703	-0.556704	-0.556704	0.332169	0.569416	-0.302695	-0.556704	1.62579	-0.556704	0.595364	-0.135278	1.33765	-0.556704	-0.556704	-0.556704	1.06058	-0.160972	-0.331055	1.48759	0.233637	0.351993	-0.556704	-0.0476299	0.721483	0.450808	-0.339221	1.06927	-0.461123	0.799783	-0.345249	0.0367675	0.882955	2	0.543239	-0.13268	-0.45559
TTLL10	-0.00981386	-0.269914	-0.970115	-0.981192	2	0.25789	1.08508	-0.010837	-0.89174	-0.219027	2	-0.360932	-0.436565	0.729809	-0.529075	2	-0.391578	1.19777	0.376003	-0.573454	-0.658788	-1.22774	-0.771306	1.67625	1.1777	0.584019	-1.01115	-1.05406	1.15777	-0.1334	0.0711475	-0.410913	0.21081	1.32287	1.63552	-1.06073	-0.1914	1.44667	-1.1206	-0.442	-1.08192	-0.235984	1.09465	-0.834988	-0.223529	-0.932047	0.879525	2	0.320792
RAI2	0.85811	-1.0266	-0.928312	1.80462	-0.999367	0.479803	0.623916	0.404469	-0.670617	-0.12997	0.769281	0.262206	1.35013	1.06104	-0.715697	-0.248392	0.867585	0.0184259	0.815856	0.2784	-0.163297	1.54827	1.94843	0.227154	1.19507	0.929264	0.0656701	0.35354	1.14967	-0.377361	1.25801	-0.00736872	0.931455	-0.341063	0.928986	-0.347162	0.35598	-1.09462	-0.046446	1.71251	-1.28058	1.95727	0.540496	0.688295	1.94242	-0.357472	1.37163	0.274823	0.0502866
CBFA2T3	0.984315	-0.970923	1.79999	-0.176176	-1.25957	0.355792	-0.0137111	-0.923334	-0.334417	-1.39345	0.926315	-0.310539	0.171578	0.724832	0.122232	-1.36911	-0.0720411	0.487803	0.758161	0.345546	-0.188769	-0.222331	0.380249	1.05097	0.257561	-1.30038	-0.22131	0.261093	-0.622713	1.33424	-0.174323	-0.51552	-0.0462926	2	2	-0.188517	0.677212	1.61229	1.08294	0.277407	-0.501901	0.248191	0.928354	1.03809	0.398625	0.188493	0.334568	-1.07643	0.917156
MOGAT2	0.819706	-0.122106	-0.977874	0.921629	-1.0149	-0.932371	-0.611865	-0.684255	-0.144021	-0.611517	1.18406	0.902505	0.79156	-0.0802614	-0.948158	0.463341	2	-0.851273	0.991614	-0.373915	1.18689	-0.103716	0.213518	-0.910388	0.139295	0.767713	-1.08879	-0.407867	0.838813	0.31168	-0.527061	0.209569	0.993097	-0.413205	-0.711561	0.53764	0.141562	-1.07279	0.378737	0.234828	-0.756684	0.649643	-0.40172	-0.29154	-0.179957	-0.378469	-0.0649714	-0.91743	-0.185134
ZNF362	0.901636	-1.04618	-0.725604	-0.317545	0.302688	1.16677	0.747102	-0.540158	-0.21912	-0.0404535	-0.255344	1.31634	-0.496018	0.247337	-0.982446	0.0856196	0.418397	1.0498	-0.39017	-0.0202022	0.160323	0.153855	0.783517	0.141795	0.177615	0.321756	0.678813	-0.927335	0.20763	-0.632854	0.311062	-0.255756	0.329122	1.22754	1.72661	-0.112479	0.688205	-1.10178	-0.604464	0.325799	-1.99027	1.05233	1.07725	0.75683	-0.551752	0.164817	0.782973	0.529103	0.506063
FLOT1	-0.784278	0.329253	0.136679	-0.0485048	0.0818019	0.840869	0.197498	-0.603826	0.222163	1.11547	-0.181054	1.03933	-0.0699217	-0.112782	1.67089	0.320821	1.70576	2	0.0866721	-0.0235581	0.424758	0.801941	0.998926	0.0961735	-0.390334	-0.381713	-0.0529704	1.17238	-0.260655	-0.640318	0.156095	0.921194	1.03404	-0.0965024	0.799315	1.39196	0.822145	-0.522479	0.590095	-0.215983	0.0954623	0.992293	2	-0.162246	-1.44956	-0.254685	0.516615	0.888011	2
SLC22A17	0.238024	-1.0044	-0.76579	-0.657851	-0.502353	-0.962907	-0.0816799	-0.889013	-0.189869	0.642696	0.052459	0.974598	0.111498	-0.374255	-0.746777	-0.978005	0.0553265	1.41118	-0.273666	0.21903	0.8386	0.449288	1.50022	-2	0.247581	1.51704	1.63734	0.133939	0.479521	-0.378907	0.290179	-0.630154	1.11929	0.48259	1.75417	-0.241388	-0.176367	-1.99748	-0.00937613	0.410999	-0.112974	1.01004	1.44963	0.455516	-0.776391	-0.416875	-0.115056	-0.807457	-0.0963425
TPRG1L	-0.216178	-0.845603	-0.896548	-0.483999	0.99415	-0.174131	-0.243892	0.103994	-1.12354	-0.34526	1.16018	0.726652	0.650721	0.366834	0.94777	0.261361	0.201555	0.226699	0.422177	0.24587	-0.244258	0.0582742	0.101775	1.25157	-0.0822728	0.192877	0.172877	0.922634	0.722612	-0.0225406	-0.108741	0.179845	0.621354	-0.284651	-0.448542	-0.0309338	0.00759296	-1.01912	1.02115	0.559618	0.641569	1.25959	-0.382122	0.611845	-0.332131	-0.306126	0.400113	0.0929578	-0.958875
HAND2	0.90548	-0.577484	-0.212213	0.113512	-0.280581	-0.411851	0.500599	1.13194	-0.363475	0.30187	0.108862	-0.0843213	0.493899	0.457407	-0.302551	-0.698298	0.257593	0.297878	0.170709	-0.163939	0.198971	-0.413053	0.0216351	-0.906513	0.080564	0.599634	-0.42698	-0.319104	2	0.20891	0.427787	1.04958	-0.167104	-0.183361	2	-0.321259	-0.212984	-0.763695	0.0641578	0.686873	-0.498463	-0.0911056	0.570032	0.0165785	-0.151795	1.27337	0.991026	-0.315233	-0.548435
PRDM6	1.40719	-0.265993	-0.199044	0.57674	-0.137276	-0.742704	0.920077	0.801248	0.10103	0.59546	-0.524202	0.908561	1.03485	-0.104841	-0.788161	-0.023846	1.13554	1.83262	-0.102521	-0.0167644	0.272336	-0.924196	1.62858	-1.02778	0.864987	1.0415	2	0.213845	1.07189	-1.05192	0.810544	2	-0.183155	-0.0189748	0.612024	-0.366111	1.63601	0.970475	0.219903	2	0.38836	-0.0576482	0.233694	-0.542559	-0.107249	0.616527	1.1767	0.712851	0.0970509
DOK4	1.27208	-0.94535	-0.383241	0.344917	-0.51442	-0.296481	-0.0251521	0.829034	-0.9741	-0.360046	0.541528	0.652502	0.408312	-0.963682	0.948202	-2	0.68288	-0.0506188	-1.25079	0.308248	0.109326	1.26569	0.167095	-1.33088	-0.12281	0.0354906	2	-0.273236	0.234291	-1.37514	1.08298	0.223731	-0.742462	2	2	-0.263451	-0.266388	0.502697	-0.115033	0.123856	0.133931	1.35768	1.04961	0.348451	-0.337841	0.852806	0.175184	-0.318847	0.0703453
FCN2	1.53133	-0.839087	-0.80075	0.252823	0.336931	0.145038	0.492307	-0.914836	0.0530334	-0.914836	1.02202	2	-0.129421	0.567474	-0.247738	0.0927288	0.699946	0.020168	1.15569	-0.0934646	0.761849	-0.914836	0.0942196	1.03714	1.90347	1.30665	0.467962	-0.683861	-0.250109	0.974981	-0.559778	-0.525713	0.0828315	-0.287138	1.36977	-0.154461	-0.628126	-0.128393	0.43779	1.41881	-0.914836	0.605718	0.107904	-0.221302	-0.186716	-0.370372	0.789258	-0.0544504	1.83059
CXCL14	0.569883	-0.0716356	-0.693894	0.281598	-0.664223	-1.53444	2	0.177228	1.65771	-0.27079	0.478941	-0.497057	0.281067	0.801306	0.404464	0.935525	0.562752	0.324061	-0.289338	1.01977	-0.0360833	1.83842	0.607367	-1.0835	0.0183718	0.554366	-1.32719	-0.138529	1.04708	-0.627198	1.78873	-0.0424217	-0.628037	0.546064	0.740576	-1.58977	-0.0670499	-0.8291	-0.539665	1.19597	-2	1.74744	0.0288747	0.135171	-0.192219	0.217333	-0.0285769	1.03359	-0.0729542
GREB1	0.0358035	0.213567	1.01535	0.283733	0.663572	-0.260312	1.16256	0.0438146	0.50405	0.109004	0.668183	-0.21004	0.405175	1.25373	-0.301493	1.24696	-0.257936	0.12985	0.265892	-0.153798	0.0272101	0.522799	1.51215	1.843	1.37471	0.265912	0.528234	-0.758484	-0.752262	0.823721	-0.799052	0.0206796	1.97817	1.38541	0.440492	-0.120141	0.872015	0.647156	0.810648	1.18951	-1.13443	-1.38913	1.08428	0.136381	0.479239	-0.727911	0.922596	1.06415	1.13429
SSU72	0.20604	-1.36252	-0.686186	-1.49025	1.46905	-0.112835	0.128099	0.0529485	-1.53764	0.000730706	0.23306	-0.417392	0.196496	0.238713	1.66748	1.42304	-1.0111	-0.562671	0.420026	0.269325	-0.501068	0.523796	-0.106938	2	0.272413	-0.34404	-0.479142	-0.598573	0.69451	0.0764773	0.573589	0.0799113	1.12991	0.889497	1.02459	0.404992	0.221401	-0.0980115	-0.0407421	0.284974	-0.858712	0.533049	0.326507	0.162181	-0.273239	-0.509602	-0.0922368	-0.00111819	0.372492
SFRP2	1.39373	0.241832	0.0792893	0.457791	0.306143	0.149552	1.1871	0.125247	0.208008	0.436623	0.61951	1.26124	-0.500946	0.82339	-1.20608	-1.42848	0.965963	1.55925	0.333025	0.482357	0.455745	-1.2575	1.19883	-1.19697	0.24787	0.985076	-0.0295312	0.443961	1.21393	0.420884	0.223622	0.94236	0.309065	0.849736	0.467995	0.402974	0.582258	-1.03127	0.781906	1.75502	-0.369043	0.906564	0.498911	1.11698	0.108674	1.00319	0.983625	0.870281	0.190621
GLIS1	1.14123	0.110759	-0.701002	-0.477125	-0.0422824	-1.18187	2	-0.385385	0.441729	-0.182719	0.695434	0.0298578	0.398494	-0.0878015	-1.00952	-1.39477	0.549074	1.47726	-0.955686	-0.646761	0.347641	-0.370761	2	-1.15949	0.556129	1.20728	-0.240006	-1.32584	2	0.296941	1.67982	1.19342	1.29329	0.923843	2	-0.304935	1.51887	-1.31186	-0.725888	1.32523	-0.828804	1.14895	1.19859	0.780948	-0.272467	0.671569	1.52837	-0.389359	0.768794
HGFAC	2	-0.738518	-0.629355	0.0713666	0.213228	-0.428516	0.517422	-0.390669	-0.399789	2	0.127834	-0.224719	-0.239851	2	-0.917868	0.796785	-0.597929	0.0423552	2	-0.561942	-0.566081	-0.62233	1.05232	0.88936	0.485756	0.726193	-0.846224	-0.567399	1.62235	-0.512539	0.202518	-0.769962	-0.999756	0.135914	0.136649	-0.689117	-0.700043	-0.970607	-0.445146	-0.755022	-0.866832	-0.737637	1.19951	0.0423513	-0.183901	-0.563847	1.09594	1.89305	1.36689
PCDHGA2	1.453	0.874902	-0.640392	-0.428797	1.19353	-0.909132	-0.027907	-0.762354	-0.251134	-0.550851	0.15754	0.296037	1.14135	0.490362	1.47172	0.484771	1.13177	0.314477	2	-0.19807	-0.85844	-0.960947	1.07339	-0.885933	-0.465017	0.257721	0.523824	2	0.481314	-0.173089	0.708327	0.428651	-0.576071	-0.799194	1.87149	-0.462242	-0.113139	-0.376239	2	0.308882	-0.650677	-0.47774	-0.632228	1.45064	-0.603751	-0.581545	2	0.0217366	-0.89687
TENM2	-0.896315	-0.134911	1.17882	-0.394308	0.484655	0.0736742	1.55381	-0.530877	1.35649	0.635677	1.53969	1.61334	1.51149	0.728789	-0.00958818	0.142226	0.819494	1.77402	-0.126066	-0.223994	-0.827128	-0.656022	0.413173	-0.414319	0.27883	0.538762	0.597223	-0.717565	0.824117	0.220173	0.198416	1.42372	0.531901	0.645966	1.49898	-1.07169	1.94498	0.202374	-0.95672	-0.656641	-1.1873	-1.06428	0.0516389	0.860347	-0.980129	-0.209284	1.27948	1.76243	-0.0878169
FOXF2	1.94994	-0.693379	-0.222368	0.0149737	0.300002	-0.169552	1.3449	0.563085	-0.0372017	1.13273	0.823567	0.655667	0.211447	-0.776078	-0.335086	-1.17906	0.434316	1.65601	-0.834836	0.0359515	-0.209996	-0.0208134	1.96796	-1.26682	0.863422	0.71912	-1.32073	-1.00335	1.59101	-0.632734	1.84263	1.15356	1.24338	1.04543	0.396116	0.174092	1.35802	-1.45672	0.0373052	0.906383	-1.26839	0.440255	0.0265912	1.40935	0.217459	1.82188	0.109616	0.222624	-0.0673695
PPT2	-1.03678	-0.662521	0.60531	-0.34713	0.703211	-0.606796	1.09525	-0.215655	0.593239	0.268127	0.632412	-1.09629	0.503179	-0.429318	0.193044	-0.22213	-0.698415	-0.652022	-1.31927	0.591796	-0.310482	-0.411641	0.431742	1.94736	-0.195826	-0.611211	-0.730652	0.712063	0.560822	0.342446	0.626949	-0.576585	0.418573	-0.937168	0.403909	-0.808378	1.32521	-0.865782	-0.0365464	-0.393064	-1.40746	0.325736	0.956235	0.134891	-0.917128	0.197757	0.677342	1.875	0.582536
ZFP92	0.7193	-0.662875	-0.746847	0.901105	-0.30278	0.145757	1.20762	-0.534151	1.6343	-0.157391	-0.619155	0.142851	-0.60943	0.284843	-0.0985424	-1.66067	0.464537	1.4584	0.838198	0.607732	1.1264	-0.768202	0.606096	-1.79331	0.136602	-0.0135048	-1.48196	-0.548489	2	-0.5755	0.00519583	0.807642	-0.0549171	0.472441	1.57083	1.64763	0.435382	-1.53957	0.346859	0.476718	0.190006	0.0486284	0.729596	-0.400069	0.701141	1.5198	1.31917	0.265377	-0.698536
HRCT1	-0.511424	-0.461728	-0.916446	0.0503551	-0.391576	-0.363992	-0.146822	0.727948	-0.294674	-0.517383	0.113597	-0.132207	0.531328	0.473347	-0.109236	-0.94512	0.218938	-0.744915	0.588539	1.18403	0.0381987	-0.452934	-0.200281	-0.744495	-0.348239	-0.466819	0.260699	-0.290179	0.760845	-0.392571	-0.105041	-0.156473	-0.198177	0.786407	2	-0.858157	-0.0799881	-0.600908	-0.757402	-0.0199482	-0.816179	-0.300923	0.293647	0.0460386	0.168977	0.163038	-0.105763	-0.283252	-0.964184
H2AFY2	0.721791	-1.07954	2	-0.0292169	-0.796686	1.7918	-0.369837	-0.13246	-0.985228	0.357881	1.01861	0.768506	0.357231	0.547015	-0.164838	0.814583	1.05496	0.226193	-1.4621	-0.729345	0.351102	0.0123903	0.049191	-2	0.0185018	-0.720741	1.28705	0.0197345	0.0945471	0.706257	0.341718	0.2048	0.838742	0.293336	-0.143257	0.47219	1.12348	-0.932487	1.21614	0.40381	-0.187219	0.292777	1.19317	0.183473	1.07814	0.11598	0.311787	-1.63024	0.877705
OR2C1	-0.880342	-0.208348	-1.12398	1.54202	2	2	0.17028	-0.813204	-1.11125	-0.0769862	1.27021	0.242273	2	1.38103	-1.05022	-1.11283	-0.784088	0.298771	-0.350704	0.288162	-0.206392	0.240468	-0.752139	2	1.50899	-1.10595	-1.24161	0.288761	-1.00986	0.0287993	1.52572	0.309582	-0.685795	0.177043	-1.24161	-0.868132	0.390152	0.488152	2	-0.258465	1.11683	1.49079	0.0130835	-0.496057	1.97597	-0.728249	0.532523	0.848788	0.0440286
TGFB1I1	1.24908	-0.128159	-0.127847	-0.0990955	0.141871	0.407099	1.10188	1.10191	0.167801	1.01162	0.246289	0.930354	0.445752	-0.179983	-1.17683	-1.55454	0.98556	1.23837	-0.58098	0.474444	1.135	-0.95446	1.41178	-0.954211	0.825714	0.663465	-1.06931	-0.26481	0.765519	-0.562636	1.48727	1.08272	0.715252	1.25745	2	0.432441	0.720684	-0.442371	0.337236	1.13308	-0.236081	0.925487	1.24833	1.34518	-0.905794	1.63077	0.802977	0.594682	0.316911
CCDC102A	0.917728	-1.53616	-1.06466	-0.0125546	-0.461711	-1.87941	0.277844	0.376017	-0.949323	0.488228	-0.0695609	0.526935	-0.364809	-0.499636	0.131617	-0.822722	0.685108	0.434212	-0.954454	-0.101718	-0.349803	0.172484	0.384323	-1.03421	-0.0446272	-0.0789585	0.0630156	-1.03469	0.362077	-0.198309	1.55434	-0.537044	1.33997	1.75958	2	-0.9463	0.199428	-0.853687	-0.738671	0.343811	-0.792842	0.442497	1.19557	0.781501	-1.81394	0.459761	0.285653	-0.628668	0.763605
HMG20B	0.292067	-0.54667	-0.991226	0.110544	1.22247	-0.701264	-0.583231	-0.499723	0.162192	-0.0294075	1.02621	-0.0231479	-1.17229	1.28481	0.902453	2	-0.803118	-0.848073	0.249255	0.754907	-0.707218	1.26586	1.02652	1.6254	-1.1358	0.586621	2	-0.681223	-1.45755	0.799156	-0.507127	0.191338	2	1.9809	1.11583	-0.534684	-0.0878751	0.680193	-0.158798	-0.0125737	-1.77811	0.246058	1.02588	0.420491	-0.975151	-1.32041	-0.368406	0.322437	1.65107
PIP5K1C	0.0519016	-1.23327	-1.40425	0.181964	1.91304	-0.189723	-0.167444	-1.70037	-0.908044	-1.03087	1.2296	-1.02132	-0.448209	0.86669	-0.58353	1.68134	-0.462845	-0.674673	-0.613973	0.326026	-0.00307782	0.0314783	1.17011	0.927897	-0.107318	0.84511	-0.0136246	-0.538433	-0.747415	-0.261505	0.647174	-0.505267	1.16657	1.28606	1.68111	-0.418538	0.240739	-0.322378	-0.320023	0.195423	-1.17644	1.19822	1.89086	1.203	0.173833	-0.104574	0.0480866	0.726628	0.528819
UBXN6	-1.26443	-1.11376	-1.4843	0.77555	0.777845	-0.425683	-0.888875	0.128779	-1.68628	-0.635289	1.61601	-0.256432	-0.116313	0.906877	1.90474	0.00209353	-0.0197154	-0.507528	-0.645168	0.614021	-0.0857943	0.924703	1.36996	2	-0.747318	0.590112	-0.065536	-0.338955	0.0790621	0.469406	0.68644	0.788864	0.387662	0.864497	2	-0.080533	-0.0199165	-0.661509	-0.370452	-0.445698	-0.48626	1.16444	0.844701	0.234896	0.445012	0.456325	0.0396187	0.519483	-0.0558054
KDM4B	-0.952481	-0.247047	-1.47827	0.511787	0.175987	1.31265	0.941581	-1.53665	-0.970155	-0.613121	0.268476	-1.52916	0.413035	0.571995	-0.0242026	1.7758	-0.541352	-1.1908	0.283983	0.13742	0.324263	0.910529	0.8785	0.356817	0.679877	0.784401	0.852137	0.494895	-0.122214	0.941341	1.03031	-0.404958	1.39925	1.71928	0.600856	0.364762	1.39738	0.175267	0.0743158	0.707873	-0.564002	1.423	0.894408	0.566201	1.47591	-0.551954	0.66025	0.114114	-0.202563
SIGLEC6	0.412714	0.405745	-0.329309	0.47401	-0.951236	-0.733788	0.33773	0.708692	0.238722	0.984874	2	-1.01037	0.429833	-0.0921778	-0.321714	-1.05758	0.862356	-0.858028	-0.103097	-0.522175	0.367448	0.301322	-0.325932	-0.5421	0.98498	0.40055	0.0274091	-1.22957	0.88365	0.255865	-0.726107	2	0.848254	2	2	1.13758	0.847151	-0.354973	0.894927	2	-0.243777	0.660826	1.30416	2	0.642477	-0.0427692	0.44286	1.0718	1.88356
NFYC	0.405951	-1.6822	-1.49219	-0.723478	-0.714664	1.17846	0.499715	-0.23387	-0.848441	-0.00362023	0.583717	-0.175936	0.279284	0.661819	-0.0841374	-0.1283	-0.222064	-0.609117	-1.28016	0.385069	0.254469	0.0637308	0.238777	0.372696	0.256528	0.102228	-0.680036	-0.890361	0.082015	0.33129	0.694296	-0.925934	1.27842	-1.68577	-0.245611	0.789021	0.349045	-1.27478	0.29401	0.333355	-1.34163	1.04392	-0.175597	-0.241776	0.376028	-0.39153	0.559671	0.121759	2
TRIR	1.61843	-0.563397	-0.857236	-0.610101	0.966437	-0.253854	-0.48062	1.88186	-0.321467	0.478633	0.162385	-0.919645	-0.968109	0.755404	1.23453	0.433361	-0.147837	0.0469451	1.52372	0.364677	-0.456885	0.0755532	-0.308987	0.0221958	-0.165497	-0.379782	0.045304	-0.00102897	2	0.429803	-0.0685736	0.368047	0.671452	0.0562719	1.51033	-0.135404	-0.925993	-0.275075	-0.176721	0.175478	-1.80655	0.41911	-0.353167	0.469756	-0.281305	0.0525881	0.443642	0.311824	-0.520922
EDNRA	1.05709	0.0999801	0.309725	0.929042	-0.755948	-0.122784	0.341955	-0.941683	1.31743	1.07297	-0.428099	0.547016	-0.607186	0.474586	-1.36846	-1.72158	1.97623	1.10772	0.0462759	-1.08406	0.910524	-0.469562	2	-1.31797	0.738886	1.07859	-0.433702	0.00412296	2	-0.0574026	0.555675	1.40252	0.39976	0.136357	-0.808895	1.41897	0.363059	-0.627898	0.118635	0.711081	-0.197089	0.981017	0.0581514	-0.560987	-0.138212	0.838059	0.863916	2	0.638933
MYL7	-0.578925	-0.237061	0.798226	-0.142591	-0.524477	0.2431	0.433033	-0.256819	1.17112	-0.46927	0.446542	2	0.949567	0.219951	-0.454961	-0.335333	0.0378998	1.44688	-0.474164	0.0111424	-0.427484	-0.578925	-0.264661	0.261104	-0.189334	0.108453	-0.578925	-0.578925	-0.276252	-0.578925	-0.578925	2	0.0886468	0.510124	-0.0745237	-0.578925	0.967183	-0.578925	-0.513085	-0.467649	-0.578925	-0.202905	-0.124049	0.0992415	-0.384757	-0.207413	0.932228	0.0423192	-0.414356
AHRR	1.29445	0.449476	-0.422604	0.478588	-0.248838	2	-0.294646	-0.762164	0.0926	2	0.726935	0.102327	-0.802222	2	0.134005	2	-0.1664	0.769546	1.27922	-0.217836	-0.236337	0.184877	-0.310955	2	0.33417	-0.0679691	1.75724	-0.86749	-0.509428	1.57996	-0.285271	-0.535795	2	0.543391	-0.542904	-0.348359	-0.630511	-0.00358086	-0.611932	-0.576717	-0.670036	-0.641087	0.719165	-0.0306213	-0.715629	-0.614757	0.27777	0.823137	2
AKT1	0.891646	-0.159771	0.932059	0.336751	-1.07006	0.00348262	-0.59015	-1.27797	0.0737812	1.05077	0.507499	1.18511	-0.66641	0.95602	-0.205347	0.81303	1.80293	0.119719	0.280432	0.257184	-0.485841	0.49784	0.639417	1.22311	-0.903983	0.126384	0.553898	-1.25005	-1.01534	-0.0203129	-0.705793	-0.611164	1.27884	2	0.279891	-0.334345	0.357466	0.525214	0.624388	-0.140546	0.128665	0.430497	0.655412	-0.0637598	-0.423805	-0.704104	-0.60586	0.41055	0.0940474
GLIS2	0.893579	1.24584	-0.526625	0.901922	-0.91904	-1.14906	1.18817	0.0540466	0.382515	0.194948	-0.567892	0.599911	-1.25589	-0.0183054	-0.116246	-2	1.50541	1.42447	-0.135746	0.0549251	0.533036	-0.507843	1.52583	-1.30223	-0.633273	1.68746	-0.665339	-0.291711	0.890985	-0.601109	0.761008	0.951394	-0.788473	1.8273	-1.21116	0.210876	0.435135	0.0344199	-0.320755	1.73527	-0.114039	2	1.64353	0.883362	-0.6212	1.57258	0.248197	0.632084	1.18344
PRKCSH	0.247442	0.439005	-0.853381	-0.49939	1.5446	-0.333309	-0.0575604	-1.058	-0.503128	1.0444	0.61721	-0.524049	-0.822332	0.868099	-1.6178	1.00934	0.533107	0.122358	0.516432	0.467848	-0.202221	0.276526	0.4828	1.49825	-0.116429	0.215723	0.746636	-0.264139	2	0.481034	0.946229	-0.195478	1.44688	0.179614	0.997232	-0.1768	-0.543501	-0.495163	-0.0656435	-0.0379668	-0.792602	0.99947	0.448815	0.437485	-0.175181	-0.278005	0.208189	0.247182	-0.0244244
GLI2	1.47243	-0.211563	-0.182427	0.208723	0.176037	-0.222847	1.82613	0.585845	-0.422125	0.530731	1.14815	0.0981826	0.596087	0.721764	-0.534121	-1.23241	0.893598	1.5418	-0.662286	0.739729	0.190347	-0.357303	1.24353	-0.776261	1.15675	1.88215	-1.21997	0.229993	2	0.109745	0.977948	0.724574	-0.53768	-0.546654	-0.518085	0.362765	1.03042	-1.30586	0.319439	1.46852	-1.0355	0.447355	-0.338593	-0.178041	-0.226691	1.73385	0.0965108	0.365422	-0.400297
MYL9	1.27232	0.0812409	0.326741	0.312242	0.790239	-0.701004	0.702321	0.66425	0.675815	1.29915	-0.130261	1.18647	0.996062	0.431996	-1.10585	-1.24801	0.932562	1.14111	0.634017	0.801838	0.410273	-0.450652	1.70754	-1.35268	0.336583	0.601042	-1.16835	-0.275344	0.483271	-0.508342	0.884841	1.49186	0.532396	1.78977	2	0.539259	0.282116	-0.345279	1.23072	0.806125	-0.460799	0.014458	1.37093	0.823604	-1.09076	1.41355	0.437902	0.584663	0.0258572
CDK12	-0.858215	0.333901	1.71089	-0.608051	-0.422156	0.754315	0.314351	-1.62873	0.970487	-0.960864	0.123794	-1.19237	-0.617496	0.500131	0.603077	-0.730577	-0.817751	-0.587443	-0.65566	-0.807524	-0.191	-0.0659183	-0.105244	-0.815685	-0.943405	-0.285752	-1.42459	0.287365	-0.0172714	0.00234235	0.0876952	-0.141143	-1.4053	-1.10088	-0.6024	0.220775	0.413334	0.120261	0.601848	-0.228307	-0.626161	0.187565	0.24843	0.0213389	0.732216	-0.974043	-0.0191162	-0.366155	-0.438595
DNAJC7	-0.18375	0.576355	2	-1.44332	-0.658796	1.03755	0.63044	-1.68538	1.02763	0.56031	-0.90866	-1.12954	-0.409227	0.365372	1.31855	0.0934203	-1.10071	-0.417678	-0.471923	0.715117	-0.848511	0.168038	-0.601144	-1.76283	-0.646543	-0.0508093	-1.83412	-0.108329	-0.279606	1.14682	-0.671369	0.0864718	-1.86176	-2	-0.0286354	0.743485	0.162625	0.0423387	0.544565	-0.379687	0.726561	-0.743594	-0.790379	-0.754876	-0.144931	-1.17844	-0.50076	0.197089	-0.747445
EFTUD2	-0.621284	0.544323	2	-1.18689	-0.944906	0.237123	0.113663	-1.71217	0.863811	0.225941	-0.516482	-0.966423	-0.76078	-0.101447	1.11537	-0.114334	-0.562043	-0.704348	-0.492906	-0.869591	0.0397191	0.699932	0.231449	-0.154702	-0.171721	-0.948512	-1.64441	-0.211979	-0.819753	-0.812862	-0.347206	-1.08221	-0.491331	-0.644745	-0.0720289	0.0149995	0.592343	0.00870915	0.558745	-0.560711	0.0798144	-1.06994	0.796651	0.448041	-0.23564	-0.304474	-0.84715	0.0496576	0.035197
ERBB2	-0.854024	-0.0644096	-0.0595843	-0.194536	-0.137056	0.413864	0.306756	-1.84481	0.48997	-0.537354	-0.379585	-0.659181	-0.76266	-0.110542	0.0674048	-0.547285	-1.45818	-0.0448048	-0.669727	-0.72022	-0.0638164	0.190842	0.525158	-0.36992	-1.5662	0.10331	0.291247	-0.342472	-0.221232	-0.742915	0.487693	-0.182396	-0.616836	-0.0261234	0.406663	-0.216654	1.10399	-0.154938	0.731747	0.131939	-0.877329	0.781774	0.0786728	0.144848	-0.0931063	-1.50933	-0.386241	0.077342	-0.659455
RAB29	-0.417029	-0.459344	-0.0822161	0.439974	0.16952	-1.77789	-0.591498	-0.222897	1.67395	-1.14302	0.462544	-0.573816	-0.613292	-1.14932	1.29061	-0.927265	0.265789	0.137259	-1.12417	-0.071582	-0.629269	0.510739	0.20587	-0.599101	-0.805334	-0.854302	-1.7138	-0.808931	0.0252783	-0.565215	-0.0929774	-0.13826	-0.338187	-1.11212	-1.46537	0.162159	-0.450271	-1.03077	0.646552	-0.0497528	0.0223751	0.687409	-0.0328946	1.09628	-1.36642	0.459871	0.0323973	-0.975881	-0.84789
TADA2A	-1.67685	-0.48597	1.83264	-1.08329	-0.128153	0.574969	0.883936	-1.14898	1.1803	-0.921414	-1.04397	-1.14055	0.115161	0.179204	-0.194953	-2	-0.746204	0.229545	1.08779	-0.635549	-0.960158	1.03095	-0.786449	-0.467728	-1.01288	-0.643983	-1.62824	-0.278965	0.888083	-0.176862	-0.421914	0.200716	2	2	-0.824206	-0.437729	-0.822387	0.437697	0.783745	-0.175068	-1.7207	-0.347327	-1.28227	0.971697	0.868504	-0.756657	-0.152909	0.714767	-0.66574
KANSL1	-0.568147	-0.389099	0.933924	-0.769634	-1.38481	0.528106	0.584673	-1.45635	0.323525	0.390824	0.00773019	-0.876422	-0.205439	0.117298	-0.293421	-1.66883	-0.619325	-0.282031	-1.78676	-0.677483	0.443773	0.565644	0.549234	-1.30426	-0.558476	-0.171103	-1.53475	1.03796	-0.0662404	0.0783998	-0.0287779	-0.0927733	-0.743365	-1.22594	-0.197538	0.0510435	0.252334	0.615749	1.83852	-0.56276	0.240133	1.01807	0.344895	0.118684	0.437862	-0.647337	-0.0710973	0.621941	-0.257034
MRPL45	-1.67401	0.760377	2	-0.550865	0.221241	1.0447	-0.153039	-0.390642	1.13465	-0.898296	-0.424625	-0.378654	-0.183002	0.372447	0.238299	-0.540123	-1.43696	-0.0892758	0.415095	-0.405492	-0.224966	0.536672	-0.388789	-0.266013	-0.463118	-0.622023	-1.01632	0.56249	-0.0122674	0.135842	0.0473234	1.05032	1.83944	-0.258921	-2	-0.0071881	0.491538	0.184584	0.153333	-0.524468	0.382994	-0.569783	-1.55024	-0.47283	0.735243	-0.307817	-0.250148	0.482042	-1.42121
METTL23	0.825828	0.222753	1.14102	-0.75619	1.63238	0.438615	-0.46853	-0.172949	1.08532	-0.372523	-0.0423336	-2	-0.464506	-0.313509	0.742333	1.68259	-0.654381	-0.0158329	-1.45847	-0.755734	-0.0817654	-0.31889	-0.228136	-0.719669	0.0561016	-0.846425	-1.19207	-0.294244	-1.50879	0.120875	-0.49132	-0.780714	-1.87041	0.0691838	0.354559	-0.61433	-0.426649	0.805976	-0.879319	-1.23071	-0.193171	0.260226	-0.233911	1.64048	-0.284383	-0.0491136	-1.23677	-0.72289	-1.65231
DHX8	-0.396347	0.222951	0.9429	-0.643958	-0.792141	0.712359	0.349372	-1.51228	0.873154	-0.512014	-0.0857432	-0.635897	-0.955364	0.323845	1.07502	-1.25896	-0.567789	-0.257203	0.20333	-1.11847	0.331678	0.780374	0.624447	-0.982783	-0.0598563	-0.274648	-1.53034	0.296184	-0.153336	-0.491365	-0.178808	-0.506774	-1.35244	-0.936373	-0.391449	0.368522	0.71931	0.103819	0.759589	-0.360701	-0.490611	-0.241817	0.763962	0.536102	0.358148	-0.719446	-0.644387	0.467016	-0.246857
NPEPPS	-1.28286	0.0701692	1.01686	-0.401087	0.336974	0.883215	0.474971	-1.55924	1.05913	0.120151	-0.223743	-1.10752	1.14331	-0.0944531	-0.157722	2	-1.30503	-0.0668286	-0.851891	-0.559444	-0.307566	1.23455	-0.260059	-0.977042	-0.044911	-0.621626	-1.38305	0.314561	-0.713268	0.246546	0.0315841	-0.389762	-2	-2	-2	-0.0442724	-0.0416719	2	1.02445	-0.0970553	-0.0314986	0.291361	-0.791902	-0.577116	1.40357	-0.951725	0.263973	-0.259253	-1.29177
KIAA0100	1.10284	0.109994	0.462449	-0.962734	1.45828	-0.352275	-0.101837	-1.04873	0.692748	-0.550401	0.0480718	-0.973605	-0.984202	-0.128888	2	0.818381	-0.822119	-0.448639	1.60254	0.120956	0.0873335	1.04799	0.736748	-0.912275	-0.16597	-1.70706	1.06781	-0.459906	-0.117183	-0.886782	-0.283619	-0.131042	2	-0.073205	-1.12263	-0.43848	0.544258	0.391938	-0.131309	-0.358504	-0.353419	0.356902	-0.658483	-0.115332	-0.31984	-0.38473	-1.13565	-0.00728899	-0.743218
PSMD11	-0.485394	0.927167	2	-0.748078	-0.398045	-0.315001	-0.372159	-1.55144	1.50853	-0.460054	-0.998605	-0.371632	-0.52352	-0.162914	1.54146	-0.662496	-0.854951	-0.485916	0.644061	0.411682	-0.0233678	0.226711	-0.00637463	-0.75188	-0.150832	-1.81481	-1.29094	0.519682	-1.23087	-0.736775	-1.00117	-0.459676	-0.565696	-0.907226	-2	-0.148372	-1.36891	0.281101	0.714501	-0.277345	0.152982	-0.58306	-0.299522	-0.0391116	-0.655193	-1.03463	-0.823746	0.482178	-0.908822
PSMB3	-0.790438	0.790131	1.3163	-0.909338	-1.52859	0.376042	-0.508455	0.225828	0.831592	-1.03026	-1.31424	-0.781347	-0.413383	0.160715	0.41658	-0.494043	-0.0174128	-0.549841	-0.213599	-0.769118	0.39953	0.323134	0.00903111	-0.108038	-1.19942	0.146205	-1.28369	0.421313	-0.811112	-0.220025	0.139597	-0.0561743	0.124472	2	-1.29083	0.43912	-0.310022	0.318919	0.00517654	-0.730879	0.858329	-0.288251	-0.0225458	0.236295	-0.355542	-0.1767	-0.814411	0.0172676	-0.98244
MLX	-0.52829	0.872306	2	-0.638708	-0.0145439	-0.948701	-0.368648	-0.43401	0.726771	0.229445	0.59513	-1.22677	-0.0938474	0.37426	1.4411	-0.0760045	0.0392778	-0.0123999	-0.142041	-0.43457	0.00442332	1.00359	-0.682974	-1.00425	-0.419523	-1.19651	-1.59298	-0.534271	-1.34753	-0.604137	0.401363	0.686074	-1.25358	-0.584216	-1.01237	0.439496	0.0559848	-0.861956	1.28166	-0.0820898	0.55745	-0.293724	-0.0235766	-0.441609	-1.42611	0.316641	0.232486	0.489231	-0.0299537
COA3	-1.59827	2	1.81656	-0.353805	-0.550332	0.096599	-0.322256	-0.459578	1.08181	-0.000524163	0.0906562	-0.917778	-0.374294	0.36233	1.65515	-0.853997	-0.909018	-0.103022	-0.676197	-0.646237	0.247559	0.964155	0.334304	-0.590004	-1.06741	-0.152322	-0.0977227	0.408935	-0.791722	0.311222	0.231828	-0.0733498	0.0920267	-1.40656	-0.852444	0.305795	-0.0578466	-0.948942	-0.0638589	-0.255494	0.0252092	0.848734	-0.0531907	0.802232	0.218521	-0.825087	-0.483719	-0.191926	-1.02676
NBR1	-1.28955	0.156596	-0.200148	-0.346862	-0.577026	0.94072	0.0204086	-0.776405	0.644045	-0.236368	0.186655	-0.542186	0.196398	-0.0204202	1.30853	-1.58672	-0.740117	-0.153753	-1.06205	-0.00974316	0.546236	0.72039	-0.175204	-0.594134	0.215215	0.279812	-1.01948	0.85608	0.188545	0.202587	0.613193	0.952574	-1.51012	-2	0.145071	0.363672	0.707721	-0.0788891	0.29664	-0.221035	0.777464	0.386427	0.0735601	0.0358001	0.264932	-0.323232	0.186343	0.413118	-1.13434
NTPCR	-0.643483	-0.350269	-0.114849	-0.380412	0.150971	-0.351486	1.10496	-1.26933	0.418397	-1.16034	0.840834	0.931992	0.821531	-0.4156	-0.773338	-1.34892	0.786882	-0.0700308	-1.16806	-0.953432	-1.08891	1.01048	-0.278191	-1.18507	-0.188492	-0.590356	-1.75411	-0.38256	-0.0787581	0.245955	-0.00745033	-0.577794	0.710994	-1.87375	-1.23756	1.01597	-0.541116	0.0728696	0.340894	-0.105438	-0.124765	-0.448674	0.346435	-0.316834	1.23993	-0.398278	0.439577	-0.540504	-0.492065
LIG3	-0.964022	0.506861	1.83644	-1.4739	-0.364871	0.0663251	0.286008	-1.91216	1.49805	-1.32864	-0.924111	-0.139625	-1.1037	-0.211366	1.05309	-0.133033	-1.08456	-0.737591	0.751192	-0.380038	0.0232351	-0.21255	-0.704259	0.150525	-1.18207	-0.985391	-1.44958	0.662677	0.0586239	-0.321182	-0.561265	0.116624	-0.229035	-1.14798	-1.75184	-0.237403	0.601345	0.00818482	0.281847	-0.474874	-0.597285	-0.727868	-1.88275	-0.952696	0.863759	-1.40264	-0.468664	1.10552	-0.3562
KMO	-0.127059	-0.26634	0.914209	0.416707	-0.66315	-0.303784	-1.20402	-0.604739	1.57889	-0.329261	0.235943	-0.154848	-0.620302	-0.119177	0.640544	-0.854963	-0.282808	-0.96668	-0.0405917	0.116784	0.11066	-0.116179	-0.42455	-0.25246	-0.621046	-0.338988	-0.342107	-0.102406	-0.993773	-0.716226	-1.13082	-0.615299	-0.689666	0.00445025	-1.38676	0.519431	-0.0152254	0.0638037	0.992881	-0.596786	2	-0.984247	-0.0636789	-0.322436	-0.773677	0.175849	-0.377754	-1.15012	-0.71121
SDF2	0.142963	0.148543	0.0981338	-0.698117	1.10473	-0.412247	-0.0957233	-0.709045	0.075623	-1.35497	-0.222264	-0.828705	-0.597561	0.18684	0.881597	-0.261274	-1.07915	-0.729617	0.883684	0.749534	-0.444952	-0.816442	-0.589922	-0.910825	0.0342714	-1.00715	-0.93935	1.42154	-0.0499863	-0.28602	-0.0732774	-1.06395	1.55261	0.36847	-1.38113	-0.666005	0.017274	-0.700579	0.348828	-0.0482721	0.954792	0.324049	0.49855	-0.0734314	-0.0774973	-0.351315	-0.379435	-0.717072	-1.23164
BECN1	-0.771112	0.286433	0.714086	-0.186862	-0.829425	1.58769	0.166578	-1.29413	0.794697	-0.92325	-0.197497	-1.98935	0.0951458	0.562902	1.89282	-1.32993	-0.825127	-0.233935	-0.243659	-0.197332	0.45542	1.10542	0.208919	-0.1857	-0.987018	0.518105	-0.622238	0.126081	0.0425653	0.261217	0.933297	-0.425145	-0.708167	-1.2153	-1.12096	0.256924	0.783533	0.00286841	0.899501	-0.507444	0.402376	0.594828	-0.109205	-0.0184411	0.42556	-0.16394	-0.192557	0.13595	-0.874531
CCDC117	-0.8128	-0.30115	2	-0.0234393	0.322388	0.410997	-0.386722	-2	0.266496	-0.498691	-0.164866	-0.831409	0.900439	-0.131945	0.264971	-0.140973	-0.503605	0.0734766	-0.396631	-0.32312	-0.0339573	1.31269	-0.101294	-2	-0.372809	-0.0111838	0.518061	1.12589	-0.0599678	-0.0515835	0.0725993	0.204867	-0.40642	-0.129784	-1.373	-0.0464232	0.106399	2	-0.291352	-0.363902	0.92005	0.315309	-1.01286	0.867325	0.132018	-0.43318	-0.422056	0.0934111	0.447384
AATF	-0.283446	0.77788	2	-0.415582	-0.0569686	0.715982	-0.113064	-1.74399	0.599822	-0.58857	-0.579655	-1.26446	-0.333199	0.0906969	0.8758	-0.562622	-1.11479	-0.445438	0.984311	-0.520242	-0.451036	0.465929	-0.0412529	-0.0558578	-1.22629	-0.764196	0.0224245	0.29309	-0.152196	-0.296047	-0.821082	0.51373	2	0.622504	0.170713	0.648473	-0.0542126	0.3804	-0.239077	-0.947663	-0.229038	-0.810472	-0.401324	-0.0464646	0.401826	-1.07762	-0.57351	0.56317	-0.255656
SOCS7	-2	0.14203	0.940092	-1.06282	-0.633939	-0.02582	0.139735	-1.01883	0.383704	-1.45846	-0.272441	-0.68799	-0.371317	-0.359754	1.59085	-1.84267	-1.56964	-0.289645	0.571452	-0.694427	0.108533	0.344965	0.086478	-0.156145	-0.971267	-0.55217	-1.31231	0.236572	0.163673	-0.494156	0.114479	-0.625831	2	1.34362	0.56777	-0.578414	-0.0962905	-0.688946	-0.531557	-0.0684244	-0.951593	0.509117	-1.85758	-0.324117	-0.0882484	-0.871606	-0.741759	0.567427	-0.018142
RTCB	-1.16608	0.276804	0.932211	-0.0713688	-1.06473	-1.27921	-1.22682	-0.969006	-0.0026047	-0.903	-0.222068	-0.215106	0.639155	-0.184453	0.147348	-1.94137	-0.34141	-0.848649	-0.365062	-0.247566	0.449279	0.406952	0.768943	-0.428687	-0.94209	-1.0387	0.295096	0.00798331	-0.299724	-0.580845	-0.497063	-0.229306	-1.02978	1.60405	0.0393568	-0.510112	0.52579	-0.236496	-0.000481249	-0.377156	1.22067	-0.111733	0.0928218	-0.0903434	-1.35735	0.0167375	-1.74324	0.585407	0.74156
MSL1	-0.70174	0.30538	0.329694	0.117466	-0.672643	-0.159865	-0.200311	-1.32913	0.681225	-1.119	-0.558606	-0.0740629	-0.285432	-0.571361	-0.274869	-1.41225	-1.16715	0.0438836	-0.167745	-0.0530099	0.0667756	-0.50783	-0.608978	-1.2985	-0.510372	-0.0122391	-0.394961	0.24268	-0.342076	-0.45752	-0.41658	-0.585002	-1.34627	-1.70578	-1.96871	0.19832	0.384282	1.1783	0.804281	0.364816	0.259708	0.0137124	-1.04708	-0.365956	0.563126	-0.36153	0.0641155	-0.266743	-0.47499
ENGASE	-0.0502069	-0.391023	-0.48201	-0.918393	-0.211201	-1.34453	0.0444935	-1.11742	-0.258505	-0.788574	0.126003	-1.49845	-1.06345	-0.973017	-0.535413	0.533814	-0.402015	-0.189807	-1.1539	-0.219149	0.330013	0.150509	0.59661	-0.599687	-0.370394	-0.543968	-0.653194	-0.212227	-0.20883	-0.800378	1.0491	-0.402278	0.0365038	0.939075	2	-0.829099	0.864369	-0.786129	-0.292892	0.0944137	-0.407353	1.37201	0.832175	1.06176	-0.180387	-1.06094	-0.611601	-0.286471	0.0198671
NARF	-1.13951	0.20746	-0.167303	-1.10538	1.67459	0.108966	0.0107832	-0.15407	0.397293	-0.754679	-0.289546	-1.29712	0.296488	-0.417707	2	-0.237521	-0.810375	-0.389752	0.0567818	-1.30835	-0.787729	-0.948428	0.509831	-0.60011	-0.553892	-0.798345	-0.175222	-0.909522	-0.764736	-0.86677	0.188071	0.218159	-1.41225	-0.59753	0.0797908	0.113404	0.0618976	0.498109	-1.01392	-0.352955	-0.715166	0.267628	-0.720096	0.181399	-1.74422	-0.186312	-1.1837	-0.0281981	-0.596807
WDR26	-0.392757	0.266752	-0.341969	0.835057	1.16765	-0.388309	0.563693	-1.25338	1.3958	-0.57018	0.2782	1.04121	-0.141395	-0.185252	0.648561	-0.43473	0.489724	0.504004	-0.112776	-0.412741	-0.897668	-0.0649409	-0.314392	-0.953835	0.0836524	0.539041	0.311068	0.471747	0.050677	0.295829	-0.659147	-0.334038	0.38514	-1.81182	-2	0.315593	-0.31311	-0.0119533	2	-0.215887	-0.181738	-1.10278	0.000160968	-0.0484787	0.865618	-0.341622	1.09155	-0.965464	-0.0113683
B3GALNT1	-1.30937	0.260673	2	-0.195478	1.54173	-0.746641	-0.21978	-0.0156191	0.212696	0.475432	-0.0221013	0.40475	0.049491	0.345422	-0.733913	-0.571386	0.182273	0.203777	0.542259	-1.23143	-1.47848	-1.34447	-1.78038	-2	-0.0210793	-0.0101533	-1.44304	-0.624644	0.0791888	-0.45967	-1.02808	-0.621548	0.0899115	-1.23941	-0.255499	-0.273496	0.483663	0.276878	0.283584	0.449506	0.138251	-0.949395	-1.42535	-0.991952	0.739833	0.128996	-1.37487	-1.92111	-0.175181
MRM1	-1.95669	0.802477	2	-1.29863	-0.493802	-0.945543	0.018869	-0.57238	0.515744	-1.0576	-0.375728	-1.3307	-0.99218	0.128726	0.0791343	-1.07112	-0.736485	-0.533176	-0.33058	-1.09607	-0.679581	0.174621	0.910942	0.46851	-1.09952	-0.646128	-1.2131	-0.658835	-0.86718	-0.376265	0.940138	-0.821111	2	0.727234	1.9164	-0.352369	-0.243962	0.111092	-0.238926	-0.705934	-0.521553	-0.2875	-0.92073	1.15547	0.574884	-0.372221	-0.737155	-0.139092	-1.05483
CWC25	-1.04713	-0.103115	0.775536	-0.229895	-0.38558	0.230482	-0.226756	-1.26177	0.606547	-0.543217	-0.060893	-1.54154	0.848623	0.331741	0.385393	-0.524078	-0.923733	-0.503712	-0.509733	0.00354944	-0.999274	0.667848	-0.745582	-0.837664	-0.77355	0.530582	-0.903325	-0.0414016	-0.309924	-0.142355	-0.592264	-0.253816	-1.55029	2	-0.488479	1.40536	0.198156	-0.0373007	1.44608	0.201729	-0.0946563	-0.252036	-0.616889	0.241271	0.42481	-0.960724	0.0232049	-0.0504716	-0.305929
RETREG3	-1.03269	0.590543	0.990335	-0.695035	-1.16865	1.45047	0.206505	-1.04884	0.334149	-1.09123	-0.462905	-1.32279	-0.535631	-0.254849	1.51761	-1.89242	-0.875063	-0.472166	-1.01747	-0.368202	0.18888	0.145341	0.348059	-0.675052	-0.48562	-0.178997	-2	-0.0405171	0.159672	-0.172665	0.351584	-0.374323	-0.47177	-1.36677	0.404797	0.0848573	0.64421	-0.872975	0.0901757	-0.0745824	0.235117	0.801048	-0.332602	1.06672	0.600712	-1.04609	-0.384683	0.673899	-1.08666
ATXN7L3	-1.31797	0.180954	1.15813	-0.427375	-0.583573	-0.538919	0.608161	-1.21214	0.662829	-0.667869	-0.388693	-1.16488	-1.02456	-0.245561	1.17279	-1.72639	-0.763425	-0.0622485	-0.414903	-1.22082	-0.201569	-0.219483	0.716788	-1.20897	0.133325	-0.467025	-1.96752	0.0655288	0.0517202	-0.602574	0.712393	-1.16141	-0.872643	0.236622	1.19557	-0.283687	0.513274	-1.12642	-0.38762	0.238133	-0.378552	0.873103	1.40147	0.439718	-0.351621	-0.388887	-0.637584	0.118422	-0.0408519
CCDC43	-0.916707	0.642398	2	-0.48299	0.146532	0.902205	0.257817	-0.259151	0.14476	0.260677	-0.850371	-0.661489	-0.148031	-0.41188	0.856688	-0.552885	-0.89141	-0.321654	-0.204366	-0.655532	-0.377392	0.117522	-0.712199	-1.00087	0.133544	-0.060376	-0.42368	0.499818	-0.211631	0.0424271	-0.747813	0.57519	-1.22941	-2	-2	0.194471	0.433575	0.449347	0.719431	-0.0428334	-0.0218037	-0.198255	-0.430733	-0.843364	0.717735	-0.56073	-0.0153211	0.471215	-0.449982
NMT1	0.0505673	-0.211046	1.34616	-0.882361	-1.50891	-0.59623	0.430213	-1.53909	-0.0434983	0.200014	-0.518052	-1.31314	-0.0266224	0.653698	1.14323	-1.30977	-0.604991	-0.955276	-1.26069	-0.852399	-0.425347	1.8223	1.27716	-1.34559	0.311745	-0.691669	-2	0.54221	-1.02414	-0.173748	0.33513	-0.0110047	-0.438518	-0.407652	2	-0.512093	0.694833	-1.17607	0.466048	-0.163841	0.046386	-0.232032	1.6202	0.759352	-0.238321	-0.228072	-1.53117	0.387948	-0.220956
NSF	-0.0474808	0.214733	1.11379	-0.572414	-0.67542	1.00451	-0.192621	-1.65608	1.06122	-0.153972	-0.764669	-0.954352	-0.488715	0.453668	1.00111	1.36584	-0.979268	-0.582394	-0.648378	-0.64448	-0.181014	1.05323	-0.115538	-0.195683	-0.401824	0.571824	-0.789699	0.805579	0.0386006	0.267136	-0.13082	0.505665	-1.25718	-2	-2	0.770826	-0.106668	1.14532	1.61252	0.0477281	1.01385	0.75534	0.104624	-0.523045	0.687572	-0.655669	-0.0392681	0.158499	-0.658418
GOSR2	0.267552	-0.863743	0.171853	-0.695244	-1.03646	0.272383	-0.47784	-0.935543	0.377095	0.803366	-0.278237	-1.16817	0.0895641	-0.242267	-0.0623436	0.304617	-0.305873	-0.147457	-0.37226	-0.327748	0.060469	0.0407367	-1.49943	-0.355919	-0.668587	0.118785	-1.38934	-0.278598	0.561112	0.304805	0.381867	-0.65761	-1.19903	-1.51753	1.1837	-0.819776	0.373069	0.925215	0.911414	-0.199513	-0.423748	-0.662346	-0.573641	-0.0568611	0.358874	-0.893941	-0.87526	0.206485	-0.37034
DDX52	-0.832265	0.0749354	1.98233	-1.36562	-0.0982751	0.557419	0.700316	-1.50614	1.00123	-1.30757	-0.339977	-0.965568	-0.253156	0.578726	0.227661	-0.436825	-1.17832	-0.456001	0.91209	-1.0662	-0.836467	0.037118	-0.353722	-0.808764	-0.510517	-0.41285	-1.16223	0.371711	0.45714	-0.141465	-1.03003	0.446595	2	0.847551	-2	0.254716	0.880088	-0.677706	1.15779	0.0485119	0.206612	-1.27684	-1.86369	-0.634666	0.407764	-0.632688	0.116169	0.020669	-0.0428879
FAM72D	-0.351954	0.857747	1.47019	-0.607357	-1.27663	-0.626887	-0.331975	-0.168791	0.126851	-0.229612	-0.948217	0.315743	-0.619946	-0.389155	0.00756093	0.446291	-0.473062	-0.704188	-0.110648	-0.0161525	-0.388594	1.03363	-0.636746	-0.5195	-0.514847	-0.472822	-1.22946	-0.192203	-0.776653	-0.0947688	-1.13505	-0.210423	-0.326487	-0.578464	-1.53475	-0.426718	-0.91195	2	0.367733	-0.650686	-0.584133	-1.53475	-0.634562	-0.887273	-0.748763	-0.665879	-0.139601	1.01688	0.684777
FBXL20	-0.523656	-0.108474	-0.114814	-0.601565	-0.601033	1.55573	0.960457	-0.515345	0.167744	-1.50474	0.421965	-0.671412	0.224758	0.136983	-0.00416397	-1.54108	-0.314497	-0.0703911	-0.598717	-0.595876	0.156863	0.122504	-0.544216	-0.672759	0.0718169	-0.497859	-0.918402	0.907688	0.284523	-0.539409	-0.165031	0.104941	-1.57526	-1.74278	-0.911197	-0.053389	-0.0667799	-0.232235	0.0793117	-0.301758	0.489364	0.542008	-0.39445	0.1946	0.915874	-0.101943	0.0972834	0.284982	-1.04662
TMEM99	-1.50829	1.06998	0.610396	-1.03163	0.172387	0.512404	0.423234	-0.84807	0.618525	-1.41774	-0.738179	-0.552982	-0.985784	1.32792	0.656708	-1.28156	-0.259311	1.15594	0.446055	-0.287568	0.00149287	-0.660923	-0.329985	1.4761	-0.303527	-0.823157	-1.20869	0.22086	-0.114252	0.561187	-0.545464	-0.218767	-0.0170079	-2	-1.34999	-0.24089	1.58971	-2	0.572954	-0.415059	0.54303	0.772021	-0.939699	0.652047	1.52557	-1.04548	-0.781469	0.911859	-0.334185
AMZ2	-0.617521	0.617142	1.34756	-0.281791	0.838603	0.79039	-0.924456	-0.713375	0.451954	0.868169	-0.568529	-1.33338	0.716192	-0.0825935	0.815867	0.464871	-0.966994	-0.518397	-0.529038	-0.125402	-0.302113	-0.39439	-1.08967	-1.06561	-0.389346	-1.08546	-0.46304	0.493329	0.0595246	-0.158572	-0.737548	0.0176322	-1.95621	-0.157557	-0.606581	-0.63895	0.396993	0.394103	-0.62394	-0.727614	0.0486232	-0.00985855	-0.310616	-0.560198	0.381339	-0.365573	-0.964768	-0.982126	-1.116
RAD51D	-1.00518	-0.0903175	1.71664	-1.19634	-0.898336	-0.23085	0.124282	-1.43829	0.385582	-1.52557	-0.0894428	-0.444471	-0.598364	-0.59468	0.201395	-2	-0.284933	-0.380549	0.0148351	0.127095	0.609726	0.383046	-0.386719	-1.78151	-0.683195	-1.23609	-1.96665	-0.0620935	0.373782	-0.140527	0.283146	-0.899315	-0.59224	-0.301339	-0.321237	0.0520626	0.0246426	-0.598978	-0.00339124	-0.623553	-1.25281	0.257414	-1.22238	0.093	0.814088	-0.0634314	-0.0939291	0.513894	-0.725753
SERPINA12	-0.319401	-0.319401	-0.319401	-0.319401	-0.319401	-0.319401	2	-0.319401	0.0278101	-0.319401	-0.319401	-0.319401	-0.319401	-0.0134874	-0.319401	-0.319401	-0.319401	1.39312	-0.319401	-0.319401	-0.319401	-0.319401	1.65931	0.339684	0.562865	-0.319401	-0.319401	-0.319401	-0.319401	-0.319401	-0.319401	-0.0807131	-0.319401	-0.319401	-0.319401	-0.319401	-0.319401	-0.319401	0.106869	-0.319401	-0.319401	-0.319401	-0.319401	-0.319401	-0.319401	-0.319401	1.20331	-0.319401	-0.319401
FAM72A	0.468434	0.519894	1.51439	-0.548396	-0.724259	-1.087	-0.215615	-0.076116	-0.814533	-0.0428375	-0.559449	-0.193782	-0.705934	-0.097152	0.828351	0.606515	0.0407025	-0.738787	-0.7879	0.567443	0.076159	0.7631	-0.724219	-0.946107	-0.170727	-0.904797	-1.09932	-0.393129	-0.378992	0.497445	-1.18826	-0.276912	0.270998	-0.373242	-1.58099	-0.294492	-1.49795	1.00104	-0.82916	-0.718692	-0.460577	-1.60104	-0.188259	-0.369111	-0.666909	0.146678	0.674451	1.96638	1.05123
HTR1E	-0.306893	-0.306893	-0.306893	-0.306893	-0.00720653	0.671562	-0.306893	-0.306893	-0.306893	-0.306893	-0.306893	-0.306893	-0.306893	0.148305	0.557756	-0.306893	-0.306893	-0.306893	-0.183134	-0.306893	-0.306893	-0.306893	0.196602	-0.306893	0.359024	0.255364	-0.306893	0.0135069	-0.306893	-0.306893	-0.306893	-0.168352	-0.306893	0.100178	-0.306893	-0.306893	0.359605	0.464044	-0.306893	-0.306893	-0.306893	-0.306893	-0.306893	-0.306893	2	-0.306893	-0.306893	0.461329	-0.306893
UTP20	-0.137268	0.464036	1.45225	-1.01303	2	0.0949572	0.198179	-1.33879	1.84018	0.0498653	-0.700085	1.58843	-0.71898	-0.721369	0.454733	-0.181418	-0.369738	0.825454	-1.41087	-0.872117	-0.199231	0.0676652	-0.64256	-1.4043	-0.184438	-1.61328	0.556306	-0.331324	-0.300129	-0.530361	-1.69988	0.638889	-1.13658	-2	-1.73857	0.0842029	-0.0874291	-1.05548	0.265491	-0.332931	0.731045	-1.04648	-0.84609	-0.859287	-0.554044	-1.12762	-0.633876	-0.160763	-1.04518
SNX27	-0.822075	0.086793	0.370756	0.728978	0.33682	0.138906	0.449408	-0.547335	1.539	-0.299694	-0.593806	0.0978585	-0.507135	-0.499137	-0.771818	-1.36126	-0.024012	-0.445586	-0.096012	-0.72272	-0.114362	0.317744	0.12909	0.342403	0.67274	-0.143707	-1.51698	0.903636	-0.786731	0.134468	0.69594	0.10262	-0.958986	-0.667378	-1.69216	0.165385	-1.14232	-0.831458	1.03145	0.116822	0.435447	0.389768	-1.04002	-0.418412	1.48803	-0.984493	0.924083	-1.25046	-0.399251
TRIM2	-0.407632	-0.340924	0.678326	-0.943952	-0.425279	-0.528886	-0.199921	0.246683	0.0226338	-0.404709	0.693682	-0.142568	0.721712	-0.513181	0.241283	-1.80158	-0.335219	-0.275041	-1.28942	-0.0767254	-0.0562998	-0.868467	-0.518622	-1.46189	0.304068	0.107899	-1.71859	-0.225924	1.05395	-0.977671	0.854169	0.314957	-1.33673	-1.16969	0.348004	-0.799655	0.158463	-0.825393	-0.684329	0.411458	-0.698776	-0.180495	-0.913194	-0.314842	-1.10726	-0.331056	-0.218869	0.157465	-1.24481
SHC4	-0.545819	-0.468206	1.08256	-0.629224	-0.66707	-0.501509	-0.0746073	-0.432034	0.195051	-0.563989	-0.323292	0.449045	-0.399158	-0.260556	-0.652628	-0.703021	0.239793	0.161692	-0.705164	-0.151465	-0.6538	-0.718025	0.304627	-0.654438	-0.230711	-0.353414	-0.676595	-0.728614	-0.128744	-0.382787	-0.481118	0.427007	-0.555855	-0.475836	0.287345	-0.365513	1.26591	-0.319795	-0.704831	-0.320656	-0.617378	-0.671451	-0.143571	-0.233961	-0.559921	-0.139581	-0.211025	0.90264	-0.558191
ROPN1	-0.460121	-0.443603	-0.23519	-0.334846	-0.435968	-0.435164	-0.342093	0.699648	-0.401937	-0.460121	0.0438906	-0.392608	-0.107265	-0.415071	-0.460121	-0.460121	-0.271904	-0.207061	-0.460121	-0.159354	-0.460121	-0.0263332	-0.328666	-0.460121	0.00141682	-0.307848	-0.460121	-0.460121	0.133111	-0.423004	0.030363	-0.421638	-0.460121	-0.440014	1.0527	-0.460121	-0.21727	-0.379921	-0.412246	-0.162581	-0.460121	-0.460121	-0.427848	-0.440705	-0.43543	-0.437685	-0.280258	-0.0252366	-0.460121
SMYD1	-0.534217	-0.440973	-0.038857	-0.436293	-0.45808	-0.137907	-0.157196	0.000440699	0.17816	-0.534217	1.82157	0.121122	1.84441	-0.486468	-0.534217	-0.534217	0.184625	0.0838557	-0.534217	2	-0.462717	-0.534217	-0.229043	-0.22732	0.1619	-0.432582	-0.48736	-0.534217	1.37395	-0.239314	-0.0493605	0.113002	-0.534217	-0.454939	0.256139	-0.50421	0.729401	-0.436546	-0.483473	-0.40636	-0.534217	-0.534217	-0.463344	-0.0504033	-0.212131	-0.486513	-0.335088	0.740077	-0.534217
IL17RD	-1.20749	-0.504239	-0.0252308	0.301809	0.0799818	0.252907	0.981961	0.227928	0.316567	-0.487982	1.66025	-0.460042	1.3594	0.421991	-1.55956	-1.7772	-0.444504	-0.298771	-0.60173	0.85758	-1.24195	-0.738463	-0.566637	-1.7004	0.563155	-0.35486	-0.455429	0.339315	0.925414	0.135715	0.955582	-0.10551	-0.907724	-1.64994	0.754343	-0.361795	0.429692	-0.912389	-0.237858	-0.0489351	-0.967258	-0.267247	-0.288158	0.494944	0.684452	-0.868758	0.417837	0.810913	0.190129
PTX3	-0.559374	-0.792209	-0.606937	-0.0270679	-0.344448	-0.623651	0.43204	0.356118	-0.307446	-0.833997	0.0708095	-0.478449	0.264879	0.392836	0.51743	-0.779478	-0.457896	-0.588087	-0.800745	1.30161	-0.0919155	-0.63035	-0.249012	-0.563468	0.687973	-0.126022	-0.670854	-0.56298	0.098417	-0.361157	1.51369	-0.506895	-0.48769	-0.553842	2	-0.604429	0.122989	-0.18067	-0.4125	-0.298624	-0.464832	-0.194969	0.366982	0.0392973	-0.833997	0.415835	-0.392129	-0.637835	-0.493915
MELTF	-0.686257	-0.477491	0.384464	-0.501982	0.282052	-1.15002	-0.461085	-0.491661	-0.440124	-0.737588	-0.490424	-0.57625	-0.441382	-0.15058	-0.447964	-1.48968	-0.0699931	-0.763874	-1.02354	0.124955	0.214614	-0.351113	-0.5557	-0.352761	-0.0270626	0.151363	-0.755975	-0.704161	-0.315254	-0.764335	0.391887	-0.913908	-0.467576	0.458573	2	-0.562073	0.0902991	-0.652476	-0.916467	0.526311	-0.606643	0.297563	0.519583	-0.266667	-0.215871	0.0149149	-0.43143	0.0316184	-0.921841
STOX2	-0.0534688	-0.916205	0.578073	-0.733745	-0.539291	-0.661001	-0.00210106	0.0313961	-0.575933	-0.965078	0.870133	0.095114	1.21971	-0.147337	-0.764528	-0.947907	-0.392497	-0.0962844	-0.850093	0.506703	-0.32464	-0.255807	-0.180289	-1.01201	0.363374	-0.888975	-1.23572	-0.497858	0.686284	-0.160369	0.201542	0.254155	-0.421612	-0.835364	1.53335	-0.364175	0.0349371	-1.10617	-0.733036	0.12665	-0.931422	-0.170433	-0.841795	-0.471066	-0.782779	-0.503764	-0.184429	-0.201969	-1.28445
SLC6A14	-0.700564	-0.685936	-0.273592	-0.469138	-0.287222	-0.689485	-0.323583	0.0168111	-0.433831	-0.629168	-0.234269	-0.00389503	-0.208996	-0.680565	-0.66903	-0.663616	-0.554938	-0.268966	-0.700564	-0.449398	-0.636407	-0.0995826	-0.279803	-0.574174	0.289701	-0.466001	-0.700564	-0.686555	0.0684836	-0.667802	-0.0248606	-0.338667	-0.700564	-0.667845	0.537353	-0.650953	0.104599	-0.278482	-0.538994	-0.0255682	-0.682995	-0.670527	0.806015	-0.000228583	-0.581626	-0.521423	-0.548047	-0.517459	-0.533238
ZNF462	-0.0546446	0.453044	1.2441	0.18221	0.991527	-1.2305	-0.247258	0.028845	-0.0809283	0.846799	0.624941	1.57291	0.59137	-0.534549	0.0419139	-0.917804	-0.311824	0.717226	-1.1246	0.252721	-0.146964	-0.924804	0.299515	-1.8088	-0.220435	-0.442304	0.901303	-1.00556	0.58353	-0.407605	-0.143577	0.787438	-0.891706	-1.42131	0.0674745	-0.716399	-0.307445	-1.61143	-0.0580522	0.273828	-0.00374708	-0.951845	-0.659329	-0.0230251	-1.38595	-0.0929048	-0.500969	-0.628651	0.645971
ZNF488	-0.631467	-0.73143	1.25183	-0.667323	-0.599475	-0.73143	-0.466683	-0.0163403	-0.389866	-0.43079	0.616406	-0.0199923	1.35101	-0.367454	0.123619	0.317999	-0.672082	-0.66874	-0.681624	-0.182823	-0.546416	-0.091122	0.448147	-0.578804	0.199707	-0.559416	-0.73143	-0.687987	0.138855	-0.73143	0.214718	0.133073	0.127947	0.667634	0.459856	-0.578433	-0.594396	-0.60384	-0.665465	-0.319927	-0.46327	-0.365715	0.696373	-0.0214931	-0.466108	-0.73143	-0.355804	0.360261	1.52802
NDRG2	-0.915806	0.70595	-0.407759	0.749307	-0.44912	-0.652891	0.308387	0.272373	-0.327776	-1.4005	0.870699	-1.10586	1.06006	-0.613467	-0.900502	-1.69012	-0.265069	-0.162259	-0.236662	0.737559	-0.0777462	0.333909	-0.395664	-1.19055	0.800107	0.262236	-1.50693	0.167394	0.702817	-0.23143	0.888219	0.109006	-0.596243	-0.831138	2	-0.199259	0.67961	-1.15393	-0.692473	0.316272	-0.80307	0.351756	-0.338536	0.597509	-0.774893	-0.588023	0.117818	-0.407533	-0.962227
SYNM	-0.819717	-0.823954	0.505021	-0.391999	-0.62721	-0.734631	-0.516448	0.192433	0.705788	-1.09979	0.900543	-0.443224	1.64261	-0.448297	-0.164657	-1.04077	-0.616389	-0.14998	-1.05216	1.11777	-1.02516	-0.331374	0.0331665	-0.875524	0.681908	-0.156245	0.303922	-0.838019	0.762168	-0.551449	0.831525	0.0543908	-0.130845	-0.231013	2	-1.03528	0.43611	0.373444	-0.79349	0.649961	-1.12704	-1.0753	-0.598706	-0.229344	-0.476	-0.39133	-0.587952	0.240497	0.0551196
TMEM231	-0.840263	-0.958667	-1.16823	-0.855661	-2	0.300513	-0.340186	-0.058149	0.102716	2	0.465704	1.2647	-0.117457	-0.147837	0.0225042	-0.21738	-0.973758	0.834576	-0.71312	-0.750726	-0.729425	-0.804091	0.0694093	1.06249	-0.383812	-1.50724	-0.540154	-0.369121	-0.310952	-1.09923	0.98536	-0.17822	0.370406	0.602685	1.14976	-0.584135	-0.372231	1.44964	-0.57168	-0.662051	-0.0596785	0.217012	-0.595053	-0.645494	-0.239914	-0.156336	-0.734787	-0.318154	1.07297
KRT23	-1.49587	-0.336619	-0.946421	1.11978	1.30217	-0.573141	1.49302	0.425712	-0.0723588	-0.379975	0.0995637	-0.412759	0.215513	-0.203296	-1.52471	-1.08051	-0.114868	-0.838489	-0.468952	-0.435188	-0.650547	-1.18823	-0.123598	-0.0968428	0.243176	-0.28957	-0.629465	-1.02375	-0.694743	0.178683	-0.105143	0.466513	-0.893285	-0.289407	1.21045	0.601133	0.242173	-0.359223	0.76123	-0.244116	0.131713	0.335693	0.872463	-0.846377	-0.0193311	-0.0707453	-0.211711	-0.73298	-1.146
VANGL2	0.450483	0.875459	-1.17972	0.935985	0.882661	0.358153	0.829843	-1.2922	0.481872	-0.280792	0.644559	0.843797	-0.539711	-0.0789167	-1.22998	0.0411448	-0.36261	0.0942063	0.380434	-0.66669	0.0537344	-0.0857124	0.129042	-1.84248	-0.104311	0.570923	-1.88071	1.43569	0.492723	0.537089	0.470559	-1.06478	0.330457	-0.93379	-0.0656954	0.4887	0.406216	-1.70087	0.808392	0.225255	-1.74585	0.915456	0.858749	0.899903	0.740257	-0.626765	0.87549	-0.832596	0.86073
MFSD4A	-0.376599	-0.624945	-0.619262	-0.522391	-0.13101	-0.346563	-0.328796	0.283905	-0.623974	-0.511507	0.2473	-0.521099	0.881173	-0.476847	-0.360707	-0.573152	-0.392774	-0.309655	-0.617037	0.0469418	-0.337487	-0.0395938	-0.562434	-0.393678	0.342316	-0.216572	-0.672819	-0.344001	-0.212867	-0.329964	1.77569	-0.383804	-0.439093	-0.498328	1.08674	-0.373024	-0.47975	-0.514863	-0.29179	-0.186121	-0.412922	-0.519378	-0.235892	0.0480628	-0.20857	-0.28625	-0.116221	-0.162927	-0.547905
MOB3B	0.195067	-1.49802	-0.47287	0.0641788	-0.685173	-1.25258	0.549279	0.265171	-0.0295153	-0.732472	1.53997	-0.782143	1.57207	0.108684	-0.382056	-1.51599	0.316096	0.504071	-0.72035	0.233814	-0.250711	0.113497	0.107782	-1.68902	0.161009	-0.593368	0.0473265	-0.874334	0.831901	-0.627888	0.659956	0.759064	-0.904954	-0.888708	2	-0.196779	0.695909	-0.680048	-1.05488	0.43503	-0.979533	-0.13899	-0.339389	0.442667	-0.422043	0.505831	0.522373	-0.303299	-0.712764
CITED4	-1.50651	-0.5844	0.531346	0.269314	0.341009	-0.955685	0.213231	-0.292788	-0.13155	-0.769123	-0.483899	-1.56746	-0.97868	0.153409	-1.72809	-0.470337	-0.901531	-1.03102	-1.71653	-0.670378	0.408505	-0.678627	1.01799	2	0.36262	-0.324519	-0.707412	-2	0.181474	-0.0502706	0.706576	0.578351	0.266128	0.668305	2	-0.516913	0.771129	0.278944	0.267206	-0.0165647	0.0937818	1.54603	1.0244	0.0523476	0.510556	-0.669321	-0.447996	-0.959753	2
SNORC	-0.24191	-0.861537	-0.521205	-0.619736	0.941206	-0.381268	-0.0457677	1.74583	-0.10633	-0.976492	-0.276031	-1.04367	0.242221	0.00544046	0.215713	-0.592295	-0.747453	-0.340058	-0.162714	0.191246	-0.789323	0.269396	0.130932	-0.91646	-0.713215	-0.0302677	-0.89217	-0.263081	0.735979	-0.249253	0.425994	-0.0418338	-0.0810816	0.68738	2	-0.848681	0.3092	-0.899262	-1.16014	0.296094	-0.721134	0.140045	-0.928745	-0.292979	0.539475	-0.524759	-0.239428	0.246943	0.353666
GTF2I	-0.507902	-0.149785	0.181995	0.947363	0.174901	1.33197	-1.01536	-2	0.381957	-0.542991	0.204438	-0.421722	0.219839	0.0247826	-0.386934	0.0272157	-0.408738	0.287456	-0.04453	-0.913052	-0.81409	0.346403	0.142579	0.958149	-0.473547	-1.0963	2	0.414857	-0.796976	-0.511843	-1.34856	0.324925	0.91674	-0.941723	-1.2663	-0.301742	0.0970996	0.397208	0.353369	-0.340093	-0.838935	-0.132565	-0.156029	-0.868549	0.657503	-1.32436	1.22604	0.777887	0.916847
PPP1R9A	-1.12713	-0.724776	0.342242	-0.00529862	0.0809455	1.46456	-0.854446	-0.891839	0.580435	-0.758222	-1.56781	1.53114	-0.863576	-0.51125	-0.775227	-0.904551	-0.877845	0.475433	-0.962166	-1.31619	-0.430766	0.69379	-0.729818	0.409617	-0.795585	-0.336033	0.413773	0.936609	-0.86601	-0.402135	-0.681864	-0.219835	-1.16227	-1.18104	-0.553329	-0.576047	-0.130634	-1.73442	0.801315	0.634195	-1.30943	-0.610434	-0.425661	-0.603758	1.50201	-0.625125	1.57414	0.211897	-0.185462
FAM181B	-0.525306	-0.326866	-0.317521	-0.359415	-0.490519	-0.349256	0.333437	0.167805	0.241972	-0.0634036	0.0385732	-0.42777	0.13462	-0.271274	-0.422581	-0.470034	0.982527	0.185241	-0.296197	-0.283357	-0.395865	2	0.280617	-0.498326	0.141943	-0.346109	-0.525306	-0.402808	-0.181998	-0.11516	0.635817	-0.136076	-0.525306	0.384814	0.802803	-0.364167	-0.283771	-0.491566	1.59803	1.06111	-0.496622	1.54318	2	-0.240226	-0.488712	0.0237503	0.310012	-0.35497	-0.127968
CDH19	-0.364844	-0.325439	-0.249097	-0.276618	-0.331545	-0.345364	-0.190405	-0.094445	-0.271315	-0.376041	-0.0240214	-0.19744	-0.300251	0.506535	-0.332003	-0.320723	-0.265439	-0.147567	-0.376041	-0.171699	-0.376041	-0.376041	-0.352481	-0.376041	-0.0240517	-0.172093	-0.376041	-0.356557	-0.300747	-0.364537	-0.245277	-0.320779	-0.282272	-0.376041	-0.376041	0.262633	-0.30481	-0.285018	-0.21019	-0.0954984	-0.363793	-0.294677	-0.376041	-0.213373	-0.314263	0.679733	-0.180489	0.622866	-0.376041
GDF5	-0.580369	-0.490068	-0.58481	-0.551769	-0.215581	-0.153822	-0.350015	-0.219504	-0.389943	-0.0841424	-0.337734	-0.608745	-0.0608835	-0.106928	0.219264	-0.404603	-0.279762	-0.549377	-0.0442343	0.853313	0.121634	-0.49448	-0.496264	-0.518795	-0.135527	0.181712	-0.641808	-0.563074	0.729413	-0.43871	0.437762	-0.641808	-0.641808	-0.522501	2	-0.426392	-0.517486	-0.349464	-0.45829	-0.321596	-0.465625	0.288432	-0.0744043	0.220481	-0.18636	0.072308	0.114192	-0.419441	-0.560426
GPM6B	-0.50744	-0.90722	-0.218042	-0.0160246	-0.48444	-1.1331	0.563609	-0.118131	-0.182696	-0.141684	1.83444	-0.162936	0.823036	-0.109686	-1.16385	-1.11065	-0.0917637	3.06012e-05	-0.448159	-0.376095	-0.562139	-0.175395	-0.837426	-1.09543	0.29742	-0.21438	-0.891094	-1.11478	0.478087	0.267104	0.344754	-0.165499	-0.238775	-0.319102	1.04219	-0.6409	0.000759792	-0.402597	-1.09027	0.0630971	-0.301318	-0.215431	-0.7283	-0.485539	-0.406967	-0.242185	0.170272	-0.436365	-0.478961
XK	-0.867903	-0.0915697	1.85908	-0.469276	2	-0.90616	0.203364	-0.404152	0.286765	-0.495695	-0.709901	-0.188626	-0.58971	-0.22676	0.473347	-0.536604	-0.568423	0.307002	-0.506427	-0.0539783	-0.889179	-0.0483729	-0.653075	-0.520368	-0.282487	-0.509921	-0.707634	-0.559134	0.536315	-0.444608	-0.544687	-0.569622	0.756099	0.548959	0.199376	-0.899816	-0.710256	-0.480105	-0.775163	-0.754684	-0.450006	-0.000955064	-0.437566	-0.635795	-0.677626	-0.689915	-0.68141	-0.680967	0.364065
CA3	-0.881189	-1.03913	-0.975857	-0.666188	-0.609158	-1.01185	-0.410094	0.574804	-0.181669	-0.539096	0.219327	-0.0656382	-0.0131067	0.635985	0.0188141	-0.788105	-0.401321	-1.02167	-0.985006	0.0945676	-0.613658	-0.472219	-0.157629	-0.70575	0.636408	1.2653	-0.626756	-0.131415	0.0273454	-0.631264	-0.164974	-0.27219	-1.01186	-0.950042	2	-0.905471	-0.902266	-0.662773	-0.605737	-0.787129	-0.769715	-0.511466	-0.558111	-0.0654256	1.69208	-0.583727	-0.386387	0.277852	-0.894565
USP31	-0.66823	1.24365	0.528944	-1.3737	0.281004	-0.0442228	0.2155	-0.313543	1.04159	0.13749	0.0564914	1.22074	0.763796	-1.09177	-0.255074	-1.59607	-0.0236161	2	-1.43507	-0.342648	-0.76498	-0.678208	-0.321963	0.929561	0.287738	-0.540545	-2	-0.977008	0.0757139	-0.997751	0.17445	0.936553	0.134325	-0.98714	0.39451	-0.640883	0.900515	0.407212	-0.850858	-0.506079	-0.0619995	-1.30478	-0.35306	-0.2826	-0.571322	-0.370944	0.668986	1.40682	-0.270548
VTCN1	0.656669	-1.09705	-1.35953	-0.951332	0.728307	-0.0105617	-0.025208	-0.665188	-0.136051	0.21032	-0.175899	-0.505086	0.751367	0.16818	0.0626319	-1.2666	-0.0342319	0.192796	-0.803741	-0.596197	-1.41798	-1.07864	0.92819	0.540899	0.580265	-0.898605	1.4226	-1.70311	0.605912	0.468713	-0.541537	1.75087	0.305914	-0.868575	-0.078259	0.416358	0.583625	-0.48282	-0.119366	1.84311	1.28615	1.11028	0.842401	-0.749952	0.798373	-0.840548	-0.736887	-0.407992	0.179908
CT83	-0.335057	-0.335057	-0.335057	-0.335057	-0.335057	-0.335057	-0.335057	-0.335057	-0.335057	-0.335057	-0.335057	-0.335057	-0.335057	-0.335057	-0.335057	-0.335057	-0.335057	-0.335057	-0.335057	-0.335057	-0.335057	-0.335057	-0.335057	-0.335057	-0.335057	-0.335057	-0.335057	-0.335057	-0.335057	-0.335057	-0.335057	-0.335057	-0.335057	-0.335057	-0.335057	-0.335057	-0.335057	-0.335057	-0.335057	-0.335057	-0.335057	-0.335057	-0.335057	-0.335057	-0.335057	-0.335057	-0.335057	-0.335057	-0.335057
SOX10	-0.72256	-0.566806	0.503361	-0.677752	-0.50958	-0.627534	0.124079	0.352919	0.0391429	-0.7521	0.554078	-0.703634	0.870635	-0.508832	-0.773975	-0.668285	-0.60957	0.0876919	-0.766628	0.323105	-0.557422	0.438454	0.265942	-0.68555	0.470619	-0.0241675	-0.685414	-0.766768	0.597234	-0.59213	0.875995	0.241352	-0.628834	-0.161526	2	-0.705423	0.501669	0.118264	-0.715001	0.516597	-0.751687	-0.736323	-0.329261	0.22373	-0.66644	-0.49891	-0.182437	0.578469	-0.773975
C3orf67	-0.524169	0.0821588	0.18874	-0.130147	0.17957	1.7508	-0.661166	-0.375876	0.650201	0.735142	0.945211	0.232144	-0.706346	-0.118712	0.0416529	-0.350259	-0.399339	-0.61406	-0.386285	-0.324941	-0.731581	-0.69577	-0.582016	2	-0.509518	-0.254234	-0.518938	-0.909569	-0.845823	-0.425908	-0.7098	-0.460497	-0.786599	-0.685449	-1.01428	-0.842899	-1.00289	1.73319	-0.757266	-0.515665	-0.0954657	-0.855345	0.0330027	-0.319387	-0.71544	-0.80091	0.33564	2	-0.786113
ROPN1B	-0.412389	-0.424325	-0.303854	-0.412859	-0.491214	-0.491214	-0.434212	0.493428	-0.363529	-0.391854	-0.207752	-0.422516	-0.292951	-0.473226	-0.433331	-0.404745	-0.423244	-0.237386	-0.314934	-0.13365	-0.441633	-0.177912	-0.443454	-0.446935	0.00147574	-0.362949	-0.404145	-0.491214	0.106393	-0.382918	0.281296	-0.34144	-0.477587	-0.470198	0.984208	-0.446382	-0.0698009	-0.417806	-0.415695	-0.237678	-0.298285	-0.378548	-0.491214	-0.491214	-0.417576	-0.491214	-0.459784	-0.31578	-0.450401
HMGCLL1	-0.624856	-0.667107	2	0.676108	-0.668378	-0.525281	-0.358074	-0.0185817	1.26136	-0.0680755	0.558059	-0.045902	0.208781	-0.399889	-0.0694558	-0.692937	-0.6603	-0.488703	-0.592739	-0.343868	-0.660229	-0.141775	-0.442369	-0.570812	-0.0681044	-0.516732	-0.167314	-0.623302	0.245344	-0.705595	-0.498314	-0.311268	0.375605	-0.705595	0.922784	-0.705595	-0.0308371	-0.518821	-0.556884	-0.533817	-0.705595	-0.406038	-0.402237	-0.0521079	-0.028373	-0.330102	-0.53303	2	-0.596511
CCDC166	-0.415318	-0.109774	0.159765	-0.415318	0.947847	-0.415318	-0.136309	-0.215146	-0.306258	-0.304121	-0.415318	-0.0356732	-0.415318	-0.308252	-0.284137	-0.203677	-0.415318	-0.307174	0.472131	-0.415318	-0.415318	-0.415318	-0.415318	0.445988	-0.415318	-0.415318	-0.415318	-0.415318	-0.249446	-0.415318	-0.415318	-0.415318	0.732235	-0.271451	-0.415318	-0.415318	-0.415318	-0.206657	-0.276444	-0.415318	-0.415318	-0.415318	-0.287202	-0.145322	-0.415318	-0.415318	-0.304772	0.446877	0.755712
CNTNAP3	-0.791345	-0.82939	0.293028	-0.819553	-0.476804	-0.601325	0.381265	0.0168571	0.197146	-0.571075	1.47486	-0.634138	2	-0.160573	-0.573113	-1.02483	-0.552314	-0.0820534	-0.889286	0.818305	-0.585899	-0.374294	0.0523173	-0.837206	0.514814	-0.342717	-0.971963	-0.693551	0.731408	-0.242834	0.415032	0.919635	-0.00955709	-0.581619	2	-0.499321	0.634155	-0.203607	-0.4617	0.190826	-1.06311	-0.0478804	-0.250611	0.850789	-0.62318	0.176901	-0.242184	-0.135123	-0.91574
FRMD3	-0.153394	-1.01425	-0.691388	-0.670104	-0.34961	-0.51298	-0.101452	0.0784946	-0.490661	-0.959831	0.35764	-0.607841	1.60012	0.0204597	0.0170952	-0.137075	-0.430458	-0.691376	-0.251816	0.05123	-0.352216	-0.073149	-0.807499	-0.935897	0.22363	-0.366442	-0.974832	-0.687403	0.206715	-0.0224214	-0.0581813	0.433684	-0.694675	-1.0703	0.650871	-0.52247	0.311767	-0.443435	-0.210111	-0.00122503	0.230444	-0.326867	-0.0800089	-0.179143	-0.372521	-0.442574	0.534396	-0.5783	0.583135
MUC16	-0.378161	-0.529186	-0.618159	-0.627385	-0.705216	2	0.239893	-0.296429	-0.429954	-0.747236	0.143177	-0.763983	-0.463431	1.51857	-0.75545	-0.657303	-0.540111	-0.527886	-0.619055	-0.707697	-0.589053	-0.450981	-0.579672	-0.755738	0.00870773	-0.454942	-0.75126	-0.645631	-0.291092	0.20845	2	-0.350554	-0.70368	-0.686931	-0.352563	-0.642909	-0.163738	2	0.51109	-0.0234743	-0.773752	0.368674	0.758728	-0.487912	1.61615	0.00513245	1.69846	-0.434648	-0.746381
MIA	-0.754763	-0.616212	0.749886	-0.430847	-0.58369	-0.662868	0.308846	0.137713	-0.201004	-0.554815	1.16727	-0.185214	0.50844	0.203544	-0.713714	-0.32799	0.0989433	-0.171271	-0.575077	-0.058909	-0.522921	0.141874	0.563159	0.237444	-0.0911597	-0.421452	-0.955883	-0.784035	0.489452	-0.437775	0.0877068	0.0215443	-0.431565	0.0883586	2	-0.670274	0.534536	0.0173024	-0.833163	0.153863	-0.868695	-0.930092	-0.122704	0.237583	-0.413294	-0.786861	-0.18967	0.100144	-0.771553
S100A1	-1.08178	-0.150754	-0.535243	0.343038	1.39823	-1.00179	1.05631	-0.091796	0.893789	-0.241259	-0.807035	1.05378	-0.457161	0.591186	-0.628506	-0.710203	-0.92932	-0.895129	0.450571	0.669758	-1.07862	-0.575751	-0.494873	1.49511	-0.5474	1.46193	-1.02608	-1.10315	-0.49543	-0.517795	0.713109	-0.154615	-0.31485	-0.538349	0.777988	-0.567667	-0.947288	-1.03107	-0.0419533	-0.797783	-0.455995	0.0065236	-0.235265	0.185876	0.947007	-0.993166	0.622208	-0.733371	0.0378626
AC092835.1	-0.630804	-0.703938	-0.618838	-0.851813	0.0463762	1.02496	-0.188012	-0.278308	0.351316	-0.120713	-0.213782	1.31422	-0.295484	-0.958467	2	-2	1.06769	1.15873	-0.541126	-0.820072	0.207269	0.720072	1.29711	-0.87839	-0.401026	-1.28631	-0.238607	-0.372267	-0.15795	-0.498595	0.0426337	-0.57941	1.00665	0.011435	0.790229	-0.609178	0.307473	1.33481	-1.33038	-0.765412	-0.750289	-1.0724	-0.340638	0.396082	-0.10277	-0.0189829	-0.209036	1.37743	1.10747
FAM198A	-0.405586	-1.13756	-1.36076	-1.12825	0.37168	-1.23123	1.03404	-0.51546	-0.803728	-1.02062	-0.0233673	-0.890595	0.692789	0.664811	-0.680152	-1.26449	-0.144407	-0.530186	-1.41739	-0.396854	-0.0546325	-1.16889	0.883768	0.800476	0.947986	1.39164	-0.885616	-0.915748	0.857752	0.159313	-0.0581615	-0.436509	0.423355	0.0806867	1.26594	-0.138477	1.76748	-1.26371	0.68294	0.274891	-1.10595	0.466478	0.330207	-0.269328	2	0.215008	0.777201	-0.634453	0.508068
C6orf15	-0.306547	-0.236655	-0.181761	-0.450658	0.898519	-0.450658	0.251122	-0.0662015	0.0525596	-0.450658	0.258694	-0.0499775	-0.256598	-0.33076	-0.450658	-0.450658	0.156866	-0.38926	-0.450658	-0.298762	-0.450658	-0.350933	0.396237	-0.450658	-0.0751655	-0.286691	-0.332567	-0.407988	0.325021	-0.450658	-0.0093132	-0.190219	-0.155281	-0.343383	0.866318	0.117744	-0.193159	-0.326915	-0.450658	0.0635334	-0.450658	-0.389577	0.266062	-0.0642172	-0.450658	-0.273383	-0.327926	0.0172335	1.15694
IRAK1BP1	-1.2868	-0.434518	-0.435162	-0.532455	0.836692	0.093763	-1.03303	-0.66491	1.55291	0.548912	0.352014	0.599875	0.327725	-0.399053	-0.844836	-0.828261	-2	0.451121	1.64774	-0.615517	0.414378	0.989467	0.184055	2	-0.592715	0.416117	0.466838	0.881771	0.402535	-0.125349	-0.329395	0.31148	-1.20408	-1.63931	-1.75722	-0.0391273	-0.360429	-0.536025	-1.87618	0.214391	-0.706096	-0.735382	-1.04889	-0.634425	0.592459	-0.74817	0.433912	1.60324	-1.33851
FAM184A	-0.541161	-0.285841	0.405046	-0.766007	-1.07592	-0.485094	-0.672528	-0.565595	0.387527	0.216312	0.287091	-0.833501	1.36985	-0.0763428	0.543909	-1.02476	-0.705272	1.03833	-0.930843	0.577586	-1.21809	0.496049	-0.915139	-0.39857	-0.31308	-0.156473	-1.37624	0.572501	-0.000680268	-0.557942	-0.126707	-0.214896	-0.741022	-1.10116	1.81657	-1.3345	-0.788048	-0.668055	-1.03594	-0.360893	-0.809629	-1.00641	-1.10165	-0.653912	0.339123	-1.02177	-0.101931	0.193896	0.431559
MGAM2	-0.35256	-0.5009	-0.410987	-0.345199	-0.362732	-0.434349	0.109422	-0.231711	-0.432812	-0.487725	-0.00772798	-0.422926	-0.314956	-0.22019	-0.397923	-0.499807	-0.304774	-0.0663681	-0.427381	-0.186322	-0.437735	0.335662	-0.177015	-0.46612	0.352327	-0.348886	-0.456173	-0.489164	1.61198	-0.411882	-0.0431004	0.130172	-0.478429	-0.442749	0.378123	-0.027614	0.1283	-0.272468	-0.451164	-0.432741	-0.442638	-0.279638	-0.0496373	-0.363655	-0.122669	-0.312895	-0.341368	-0.143704	-0.498973
TLR5	-1.05808	0.032776	-0.724231	-0.801783	-0.105983	-0.35359	0.21383	0.162528	0.721614	-1.34838	0.191948	-1.11339	0.852015	-0.0442701	1.06072	-0.930597	0.795143	-0.807124	-1.3596	0.547343	-0.547179	-0.115503	-0.280109	-0.658711	0.748089	-1.0198	-0.684685	-0.626717	0.346277	0.0811333	0.00637695	0.59292	0.593323	-1.32232	-0.310537	-0.353629	-1.06569	-0.138843	0.000320478	-0.900687	-0.862505	-0.296804	0.251753	0.224206	1.27823	0.859872	1.03076	-0.818585	0.565219
TFCP2L1	-1.02316	-0.0437372	0.0255838	0.252669	-0.0567154	-1.30715	-0.0843859	-0.353839	-0.583476	-1.06598	-0.0493954	-0.957388	-0.355312	-0.0709826	1.09365	-1.18158	-0.578212	-1.09605	-0.107836	-0.97439	-0.530201	-0.781157	-0.45993	1.0048	1.41973	0.13633	-0.943457	-0.389641	0.450318	-0.600316	-0.103658	-0.173776	0.922589	-0.680498	2	-1.10159	-0.631719	-0.197214	-1.56317	-0.634138	-1.27503	-0.7316	-0.993654	-0.739102	-0.3578	-0.505727	-0.331414	1.04637	0.308936
ERCC3	-0.760914	-0.925899	0.0455576	-0.442351	-0.94577	1.20962	0.0996118	-1.12695	0.188084	-2	0.137225	-1.9394	0.162517	-1.28431	2	-0.242624	-0.900664	-0.265577	-1.371	-0.230585	-0.0387627	0.466272	-1.6798	-1.5321	-0.0836772	-1.20281	0.569219	-0.264687	-0.329141	-0.530019	-0.851988	-0.423053	0.020237	-0.929428	1.08439	-0.566871	0.5628	-0.0373137	0.662796	-0.262358	-0.677975	-0.643214	-1.06063	0.220059	-0.106132	-1.1477	-1.11217	0.66436	-0.766215
CRAT	0.759339	0.577555	-1.07706	0.506068	-0.0316034	-1.84497	0.694214	-0.261784	1.40355	0.704457	1.28477	1.09924	0.694938	-0.568622	-0.261577	2	0.349913	-1.26429	0.94227	0.816496	1.47793	2	1.66648	0.819851	-0.440732	0.965607	0.0587117	1.31535	-0.59374	1.12325	-0.0498955	0.100452	-1.16526	0.105719	0.239864	-0.871365	0.883394	0.604233	0.269791	1.34546	-0.396441	0.337811	-0.00190528	0.978021	0.689033	-0.374057	-0.0947071	-0.233855	-1.22941
ABCC12	2	-0.208404	-0.753798	2	0.830518	-0.681501	-0.378607	-0.769849	-0.0326574	-0.377549	0.944838	1.45964	-0.0531834	0.958293	-0.737452	0.051316	-0.477897	0.461831	2	-0.610691	0.462473	1.7841	-0.513429	-0.6135	-0.776418	0.617469	1.24491	2	-0.688049	0.217046	-0.768245	-0.759639	-0.583397	0.0226287	-0.776418	-0.456423	0.194374	-0.0521647	0.398793	0.429352	-0.749163	0.262297	-0.157915	0.810545	-0.759276	-0.687411	-0.746769	-0.650726	-0.776418
DHRS2	2	-0.637193	-0.179639	-0.738988	1.7379	-0.232707	-0.199376	-0.748409	-0.547986	-0.844065	-0.813579	-0.574836	-0.430653	-0.316026	-0.229155	-0.0317761	-0.818688	-0.818863	-0.80903	0.0328171	-0.393701	-0.520213	-0.560575	2	-0.465556	1.31454	-0.755333	-0.757219	-0.637074	0.79702	-0.536834	-0.74973	2	2	-0.194308	-0.240047	-0.142851	-0.63739	-0.792213	0.802418	0.0614195	-0.760936	0.703715	1.3217	-0.430714	-0.862883	-0.862748	-0.655664	-0.812035
ALCAM	0.277762	-1.45892	-1.62546	0.301142	0.748373	0.663467	0.15607	-1.25124	0.248732	-0.368842	0.866159	-0.233556	0.270985	1.51055	-1.03906	1.84446	-0.27944	-1.29979	0.135073	-0.0731094	0.035261	-0.160727	-0.16338	0.957685	0.327523	0.12817	-0.0976759	0.338645	1.52957	0.0131687	-0.00524031	-0.928364	-0.69637	-1.33575	-1.25902	-0.262688	0.246387	0.486031	0.36787	0.52367	-0.216753	0.217084	-0.887531	-0.45489	-0.020543	0.428663	-0.0433865	0.418692	-1.90483
ALDH4A1	0.953364	0.522379	0.0734835	-0.230874	0.0716249	0.167291	-0.0365679	-0.497177	0.702106	-0.369519	-0.303777	1.05766	0.677453	-0.827765	0.729808	2	-0.0381496	0.597928	-0.457657	0.445162	0.623285	-0.64027	-0.243689	1.02862	-0.842208	-0.691741	2	-0.824262	-0.979968	-1.0822	-0.310133	-0.24662	0.790116	1.02312	2	-0.937102	0.654258	0.773966	-1.12964	-1.18929	-0.208806	0.472812	0.694772	0.959169	-0.605192	-0.726147	-1.4558	1.19631	1.00078
AKR1A1	0.771918	-0.471222	-0.666198	-0.253534	-1.34452	-1.71292	-0.554905	0.660182	-0.706784	0.312748	1.18034	-0.321841	-0.416024	0.23829	0.644454	0.0506503	0.516164	-2	0.522211	0.0668081	0.87529	1.44672	1.02765	2	-0.515924	0.457569	-0.0792336	0.509032	-1.28378	0.377135	0.197361	-0.511994	1.77938	0.109375	-0.288997	-0.46552	-0.796808	-0.996244	0.730377	0.176836	0.503883	0.123501	0.439804	0.424447	-0.209463	0.287714	-0.776919	0.236606	2
FAH	-0.533219	1.15927	0.802863	-0.547296	-0.693737	0.695587	-0.792655	-0.690137	0.976892	0.477353	0.0291112	-0.295576	0.761482	0.046616	0.632475	0.406906	0.303714	-0.672129	-0.772143	0.253488	1.89109	0.85498	0.363	0.730643	-0.7366	0.722254	2	-0.119959	-0.444543	-0.44075	-0.327007	0.659628	0.763816	0.284084	-0.0280272	0.390542	1.46447	-0.136393	-0.594159	-0.107067	0.682759	0.497412	0.500917	0.00448722	0.60973	-0.766885	-1.00982	0.656377	-0.303672
NCEH1	0.543119	0.56872	-0.370515	0.336602	0.0469994	0.917734	-1.09421	0.16031	-0.711419	1.66009	0.748564	-0.411634	-0.41524	0.760181	0.349008	-0.851244	0.694549	-0.864056	-0.560982	0.457232	1.505	-0.283823	-0.509851	-0.151608	-0.432029	2	-0.232279	1.61187	0.481032	-0.231544	0.194784	-0.499823	-0.315956	-0.749779	-2	1.35482	0.104795	-0.00615204	0.336819	-0.56579	2	1.13264	0.820637	-0.271266	-0.131161	2	-0.415356	-0.571332	0.627426
DUSP10	-0.0843048	0.623967	-0.198149	-0.210007	-0.713396	-0.246399	0.628705	-0.686044	-0.07822	0.493424	0.263584	0.98874	0.689024	-0.158648	-0.597384	0.310231	0.727821	0.952834	1.48376	-0.675493	-0.0694767	-0.420127	-0.353032	-0.286293	-0.302321	-0.00604293	1.9616	1.41945	-0.504109	-0.217141	-1.02299	-0.435387	0.00614534	-1.53415	-1.92155	-0.85659	0.380066	-0.601965	1.31569	0.875345	-0.560985	-0.18374	0.85403	0.191741	0.332816	0.400384	0.609447	-0.955009	-0.171243
SDSL	-0.200445	0.84218	0.419445	0.0174356	-0.515153	-0.897071	-0.571006	-0.452741	0.758468	-0.340291	-0.799635	0.705753	-1.99515	-0.358212	0.23963	-0.737567	0.49532	-1.30776	-0.506981	-0.31815	1.18594	0.763788	1.4205	-0.401728	-0.84698	-0.914449	0.98649	-0.595329	-0.369515	-0.365112	0.505192	0.381619	0.626175	1.35325	0.849909	1.28296	0.676835	0.706985	-0.232882	-0.135528	0.75558	0.202834	1.59158	-0.000284004	-0.815561	0.0236932	-0.300374	-0.0319783	-0.937383
ALOX15	-0.600163	0.442392	0.572461	-0.173763	-0.76503	-0.743483	-0.309947	-0.254661	-0.731386	-0.0180976	0.031399	-0.214916	-0.366059	0.424503	2	-0.667549	-0.440552	-0.613665	-0.211475	-0.0138668	-0.676065	-0.472696	0.301284	-0.414304	-0.323567	-0.393124	-0.580538	-0.694384	-0.529555	-0.55089	-0.349726	-0.21186	1.12197	-0.716551	-0.225893	-0.403041	-0.721936	-0.576062	-0.467411	-0.20129	-0.364683	-0.252243	-0.301701	-0.183669	-0.732319	-0.50166	-0.544183	-0.524711	0.0217339
GALE	0.425218	2	0.380687	-0.0623441	-0.580437	-0.00739715	-0.0333161	-0.379091	-0.12572	0.0553746	0.980172	0.902839	0.534943	0.506796	-1.34941	-0.0417432	-1.17112	0.649019	-0.0374978	-0.0673034	-0.137475	-2	-0.604571	1.1273	-0.815321	0.053183	-1.00146	-0.52226	-0.993022	0.740385	-0.440111	-0.0754493	1.34956	1.02765	-0.52946	-0.616871	0.0895621	0.12221	0.796917	0.201386	0.516366	0.226087	0.722908	-0.153001	0.448516	-1.03124	-0.673179	0.253166	0.983592
RND1	-0.134273	1.50722	0.35867	1.71694	-0.264798	0.404142	-0.133023	-1.11909	1.26704	1.04123	0.0990764	0.874076	-0.433257	-0.442084	-1.34818	0.404109	0.382379	0.64105	1.29684	0.449465	-0.513075	0.179395	1.49743	0.174491	-0.974149	-1.15047	1.59153	1.19424	-0.631684	-0.64967	-0.559765	0.661481	-0.379907	0.670708	-1.46297	0.277895	0.565603	0.634373	0.521166	-0.0328603	-0.0976435	1.0856	0.590842	-0.151808	-0.0907617	-0.955816	-0.629642	-0.303918	0.224942
PYM1	-0.379769	0.359871	0.323164	-0.555141	0.637344	-0.254191	-0.610836	0.600416	0.856765	0.270286	0.641747	-0.893959	0.483367	0.908331	2	0.588005	0.172172	0.307934	0.174794	-1.03517	-0.506173	0.574306	-0.228741	0.478899	-0.93962	-0.275606	1.02677	-1.41322	-1.25795	0.499681	-0.164484	0.440644	1.1466	-0.215742	-0.264228	-1.24048	-0.128972	2	0.574037	-1.22697	-0.477169	1.0573	0.668381	0.133602	-0.585133	0.133905	0.149544	-0.803983	-0.033063
HSD3B1	-0.156871	-0.156871	-0.156871	-0.156871	-0.156871	-0.156871	-0.156871	-0.156871	-0.156871	-0.156871	-0.156871	0.103664	0.22068	-0.156871	-0.156871	-0.156871	-0.156871	-0.156871	-0.156871	-0.156871	-0.156871	0.0856726	-0.0583703	0.74808	-0.156871	0.0496752	-0.156871	-0.156871	-0.0761852	-0.156871	-0.156871	-0.156871	-0.156871	-0.156871	-0.0606515	-0.156871	-0.156871	0.0223595	-0.156871	0.71135	-0.156871	-0.156871	-0.156871	-0.156871	-0.156871	-0.156871	-0.156871	-0.156871	-0.156871
SLC9A2	0.655388	2	1.50196	1.7894	-0.866063	2	-0.489919	-0.781868	1.0522	-0.212246	2	0.442479	0.566145	1.55975	2	-0.134966	1.14227	1.75247	1.53333	-0.547451	-0.838597	-0.738274	-0.635957	-0.419912	-0.660602	-0.764971	2	-0.856782	-0.407995	0.228042	-0.808393	-0.821228	-0.224983	0.222259	-0.712158	-0.770679	-0.705468	1.33884	1.34498	1.01415	0.386372	-0.190349	-0.866063	-0.0213312	-0.858703	-0.79436	-0.828462	-0.866063	0.561209
ABCC11	1.08306	0.551043	-1.21376	1.06232	0.530282	-1.02439	0.441836	-1.38363	0.379977	0.0766581	1.11966	0.672138	0.59979	0.690721	-1.0295	0.596916	-0.195557	0.392247	1.01995	0.0194993	0.926908	1.52658	-0.287658	0.644034	-0.915589	0.298853	1.41962	1.36845	-0.592863	0.341227	-0.980792	-1.00813	0.0688032	0.715526	-0.796754	-0.401271	1.36489	0.21929	0.896873	0.309962	-1.0847	0.829689	0.157943	1.17011	-1.20918	-0.655859	-1.10069	-0.210116	-0.632848
CYP4F8	-0.565683	-0.575396	-0.408997	-0.047904	0.550921	0.411702	0.00566528	-0.595977	0.296723	-0.617537	0.0641488	-0.558467	-0.0355153	-0.365544	-0.524344	0.577663	-0.496353	-0.613072	-0.211763	-0.0160446	-0.539521	2	2	1.20545	-0.203558	-0.383641	-0.610633	-0.546327	-0.452018	-0.582678	0.886643	-0.152969	-0.18783	1.737	-0.556475	-0.508951	1.60262	-0.306426	-0.588024	2	-0.522927	0.459878	-0.627881	0.214262	1.37694	-0.613286	-0.39292	1.26005	-0.562539
ADAM2	-0.172345	-0.172345	-0.172345	-0.172345	-0.172345	-0.172345	-0.153961	-0.172345	-0.107191	-0.172345	-0.172345	-0.131397	-0.0956585	-0.172345	-0.172345	-0.172345	-0.172345	-0.172345	-0.172345	-0.172345	-0.172345	-0.172345	-0.172345	-0.172345	-0.172345	-0.172345	-0.172345	-0.172345	-0.172345	-0.172345	-0.172345	-0.172345	-0.172345	-0.172345	-0.172345	-0.172345	-0.172345	-0.0841103	-0.172345	-0.172345	-0.172345	-0.172345	-0.172345	-0.172345	-0.172345	-0.172345	-0.172345	-0.172345	-0.172345
TMEM86A	-0.485625	0.259254	0.523485	0.0234535	-0.318025	-1.07933	-0.681029	0.349158	0.721486	-0.24706	2	0.383449	-0.032276	1.39878	2	-0.249925	1.14778	-0.619465	1.39513	0.712321	1.50161	1.01752	1.41541	-0.0956562	-0.189652	0.879967	-0.17399	0.853501	0.584337	0.460955	0.134865	-0.190785	-0.500462	0.667384	-0.853707	1.02872	0.924189	-0.0841302	0.73027	0.695328	0.209401	1.04984	-0.129881	0.486458	-0.170006	0.552715	-0.0821018	-0.152968	-0.247797
RAB3B	-0.137714	-0.193183	-0.174667	-0.564822	2	-0.793494	-0.574404	-0.806556	-0.0914479	0.189312	-0.0526772	1.28531	-0.510465	0.879398	-0.552632	2	-0.619463	-0.237318	-0.278008	-0.74466	0.0175938	-0.0238602	-0.0828164	2	-0.595832	0.0952265	-0.753932	-0.805277	-0.730211	-0.397804	-0.702312	-0.499245	0.833519	0.329304	0.0654472	-0.647421	1.68104	-0.548192	-0.717957	0.032217	0.188774	-0.808445	-0.644558	1.37573	-0.696633	0.27468	-0.664092	-0.50219	1.25849
AP1B1	-0.533526	1.48079	0.307133	-0.642699	-0.812035	-2	-0.833258	-0.384503	-0.253915	-0.394771	-0.430766	-0.475393	-1.19392	0.568	0.571553	0.0510404	0.569707	-1.47942	0.402232	1.01791	1.39475	0.381289	1.38082	0.15108	-1.14488	-0.082557	-0.219319	0.841271	-1.19866	-0.374256	-0.2274	-0.309159	0.963318	2	0.238739	0.344679	-0.283459	-0.666966	-1.08575	0.409455	0.491946	0.289579	0.935706	-0.119326	-1.03004	0.534287	-0.505151	-0.251183	0.308946
GHR	-0.644751	1.42794	-1.58196	-0.185534	-1.19103	-0.305817	-0.42694	0.219708	0.259462	0.608961	0.845569	-0.377408	1.85847	1.21479	1.40149	2	1.48778	-0.0962223	0.897673	2	-0.811437	0.303325	-1.04432	-0.383648	-0.249371	0.383455	1.84529	-1.10089	-0.187883	-1.03862	0.0459571	0.460925	-0.194071	0.0130133	0.845512	-1.23452	0.248242	-1.13201	-0.683708	0.997942	-0.0903533	-0.45645	-0.941873	0.143473	-1.35491	-0.0842529	-0.85738	-0.000657108	-1.15875
UGT2B28	0.143787	0.0701962	-0.298143	-0.185702	-0.29527	0.0326884	-0.317471	-0.317471	-0.238745	-0.317471	2	-0.317471	1.3678	-0.0549275	-0.317471	2	-0.0825824	-0.317471	-0.223411	-0.215199	0.0631619	-0.26654	-0.317471	-0.317471	-0.317471	-0.123821	-0.162938	-0.280769	-0.0832087	0.206767	-0.317471	-0.317471	-0.317471	-0.317471	-0.317471	-0.317471	2	-0.296005	-0.0747248	0.838451	-0.317471	-0.317471	-0.317471	-0.230799	-0.317471	-0.317471	-0.317471	-0.317471	-0.317471
FASN	-0.483178	0.844538	0.886557	0.293486	0.232017	-0.996871	-0.128007	-1.72634	1.30453	-0.542836	-0.764183	-0.233466	0.187529	0.279024	1.45048	2	-0.524559	-0.170924	-1.0232	-0.679776	0.319768	0.014914	0.46031	1.26346	0.73608	0.74262	0.104435	-0.974244	-0.64776	0.407001	-1.35834	-0.315991	1.29326	0.839946	1.3366	-0.80869	-0.869503	1.90854	-1.45763	0.300079	-1.09043	-0.173269	-0.723465	0.981919	-0.771135	-1.7737	-0.458979	0.139295	0.0179218
SLC26A3	-0.141636	-0.491985	-0.428996	-0.227975	-0.376712	-0.435731	-0.253741	-0.47732	1.14717	-0.491985	-0.12068	-0.335054	-0.382059	0.201418	-0.443897	0.0328875	-0.389903	-0.440462	-0.176544	-0.292527	-0.127501	-0.136856	-0.308432	1.55136	-0.298681	-0.475988	0.477188	-0.102613	0.0645582	-0.389112	-0.491985	0.463803	2	-0.425734	1.51063	-0.378587	-0.18148	-0.491985	-0.368142	0.0177437	-0.427728	-0.146782	-0.491985	-0.391237	-0.255934	-0.470989	-0.383119	0.201266	-0.491985
MSX2	0.548454	1.14983	0.642315	1.6045	-0.326193	0.0851547	0.312329	-0.808679	0.224069	-0.759291	1.10394	0.232502	0.240508	0.570564	-0.13907	0.745678	1.15969	-0.204544	0.865205	0.228316	0.389726	-0.503317	0.572394	1.09949	0.18029	0.827224	2	-0.304528	0.821891	-0.513436	-0.299801	1.13788	1.0713	0.525502	-0.0988693	-0.431755	1.13428	-0.235671	-0.247537	-0.311041	0.0801237	0.473017	-0.0245309	0.125414	-0.160199	-0.0358083	-1.19877	-0.131135	0.90894
HOXA10	-0.41198	0.539993	-0.57359	2	-0.157231	-0.362754	-0.192804	0.314264	-0.0805106	-0.297756	-0.0227962	0.487351	0.26313	0.937403	1.76679	-1.2448	0.0950164	0.0924478	-0.788555	1.11228	-0.423082	-1.08578	-0.248409	-0.983702	-0.485951	-0.522257	-0.598345	0.57384	0.182077	-0.513298	0.369352	-0.0449609	-0.598826	-0.383099	1.39518	-0.336648	-0.118496	-0.875464	0.158314	0.810956	1.33071	0.691401	0.505862	0.0725971	-0.0230339	0.408031	-0.628496	-0.432967	-0.223002
DMRTC2	-0.456573	2	1.06503	2	2	-0.456573	-0.456573	-0.456573	-0.192647	-0.143626	1.84869	1.05098	-0.292121	2	-0.262801	-0.456573	-0.456573	0.0246738	2	-0.29519	-0.456573	-0.456573	-0.456573	2	0.0465643	-0.456573	-0.456573	0.095468	-0.456573	2	-0.456573	-0.456573	-0.456573	-0.456573	-0.456573	2	0.211399	0.079399	0.0259882	-0.365987	-0.456573	-0.456573	-0.456573	1.39836	-0.456573	-0.456573	-0.456573	-0.456573	-0.456573
BX004987.1	2	2	-0.38542	2	-0.34146	-0.367683	-0.357579	-0.443568	0.109064	-0.375375	0.978867	-0.448979	-0.319378	-0.403342	-0.457196	-0.432871	-0.457196	-0.391016	-0.450131	0.377504	-0.44918	-0.457196	-0.291446	2	-0.41738	1.32533	-0.438792	-0.198034	-0.439623	-0.444967	0.744744	-0.365045	-0.435055	0.235555	-0.455415	-0.443526	-0.43765	0.302406	-0.448745	0.402169	-0.407307	-0.453768	-0.376928	-0.396431	0.267011	-0.457196	-0.389838	-0.443003	-0.412504
CAPZB	1.40768	-1.03693	-0.0162969	0.185366	1.04034	-0.657142	0.820857	0.962311	-0.828875	1.40048	0.473371	1.05973	0.00117437	0.440956	0.748577	1.53479	0.644088	0.130257	0.601336	-0.149148	0.60498	0.671994	0.33175	0.761808	0.459487	-0.494874	1.05209	0.327569	-0.210968	-0.174124	-0.826011	0.0329443	0.766097	1.20686	-0.273261	0.634084	0.371842	0.821684	0.804807	0.0631923	0.469207	0.433478	1.21322	1.12223	-1.15833	1.11061	0.0628677	1.35957	0.881906
TSPAN15	0.279651	0.944684	0.417055	-0.269521	-0.992727	0.912912	0.737428	-0.539942	0.447803	0.789098	0.222895	0.842763	0.464271	0.149652	-0.801901	-0.688443	1.23908	1.37731	0.601887	0.295407	0.669172	-0.248816	0.973454	0.0391254	-0.611005	0.877817	-0.220051	0.49267	0.395881	0.336951	-0.556123	-0.0447624	0.227544	-0.188313	-0.0834738	0.530216	1.09401	-0.834517	0.931368	0.410245	0.634119	0.933435	1.3535	0.104555	0.447165	-0.263976	0.729962	0.339233	0.855954
QPRT	-1.14074	1.90336	0.535443	-0.590997	1.06559	-1.98538	-0.411677	-0.611258	1.64213	-0.522985	0.843018	-0.309593	-0.984659	-1.39243	1.17287	-1.624	0.401734	0.973611	-1.1778	0.0995253	-1.16198	0.948126	0.00549635	-0.174229	-1.28529	-1.42355	1.10827	-0.907378	-0.0455115	0.541364	-0.153531	0.597181	0.465664	0.701065	1.09196	-1.04147	-0.818619	0.890637	-0.786119	-0.239818	0.44095	-1.297	0.813733	0.752803	-1.105	-0.0327848	-0.245799	-0.689947	0.920014
CAPN13	0.389042	0.189525	0.418846	-0.988945	1.12014	0.739793	0.692117	-1.36319	0.559696	-0.452141	0.210521	0.471725	-0.893266	-0.280084	-1.14803	-1.91189	-0.463371	0.0477453	-0.376138	0.147703	0.857055	0.0690524	-0.490142	0.653901	-0.0358125	-0.624066	1.2421	0.712834	0.709363	-0.0451428	-0.815734	0.427548	0.100629	-0.464291	-1.84947	0.902086	0.631995	-0.25503	-0.186666	-0.534741	-0.415422	0.802131	0.457146	-0.239425	1.54524	0.102839	-0.0817161	1.28033	0.89502
AWAT2	-0.264482	0.281603	1.10341	0.0119232	0.0907375	-0.348392	-0.348392	-0.252792	0.212195	-0.348392	-0.00805497	-0.348392	-0.348392	-0.348392	-0.245626	-0.348392	-0.348392	-0.348392	-0.207404	-0.348392	-0.348392	-0.348392	-0.348392	0.0180892	-0.348392	-0.348392	-0.348392	-0.348392	0.0168629	-0.348392	0.458008	-0.0345642	-0.348392	-0.348392	-0.348392	-0.187904	-0.348392	-0.348392	-0.161764	-0.348392	-0.348392	-0.348392	-0.17748	-0.348392	-0.348392	-0.348392	-0.348392	-0.348392	-0.348392
GGT1	-0.385414	1.52485	2	0.424568	1.09731	-1.44862	-0.842017	-1.07635	0.582518	-0.741519	0.0968587	-0.150134	-0.60359	0.450351	-0.0183128	0.260384	-0.497742	-1.0821	0.299367	-0.0861034	-1.13345	-0.849705	-0.332687	-0.122749	-1.4426	0.548401	0.0383202	-0.581139	-1.01497	-0.696526	-0.77306	0.126006	1.5541	2	0.0306269	-0.150778	0.303383	-0.596321	-1.14292	-0.333682	0.418598	0.763178	0.0707299	0.586492	-1.3249	-0.778925	-1.20351	-0.607989	0.161153
SPINK8	-0.694247	1.2593	-0.53153	1.27502	-0.838032	-0.193334	-0.412255	-0.754499	1.28369	-0.026652	1.29426	0.307031	0.286451	-0.258167	-0.186296	-0.448178	-0.593647	-0.649941	2	1.37645	-0.0768865	-0.838032	-0.651533	0.938201	-0.838032	-0.618929	1.17965	-0.838032	-0.459131	-0.529145	-0.818494	1.15569	-0.838032	-0.838032	-0.838032	0.524428	0.89842	-0.838032	0.793575	1.07579	-0.306984	0.956546	-0.180134	-0.28749	-0.838032	-0.838032	-0.838032	-0.741876	-0.687057
AR	0.397802	0.234104	-1.02232	0.906237	0.45439	1.8052	-0.727261	-1.06246	0.293414	-0.30921	-0.0134051	0.00518394	0.0382864	0.00592236	-0.415002	1.74695	0.150598	0.608372	0.583014	1.01757	0.217853	0.488126	-0.083416	0.551011	1.1546	-0.166969	0.484245	-0.547573	-0.755081	1.11077	-0.201571	0.142286	0.467088	-0.0956719	-0.570943	-0.0225747	0.590556	-1.23132	0.495752	-0.276784	-0.586959	0.288518	0.56435	0.454239	0.82727	0.359768	1.35757	-0.272566	-1.0093
TMEM63C	-1.33349	-0.6068	0.462308	0.396341	0.252801	0.69289	0.359321	-1.80755	0.658177	-0.79281	0.0958194	0.905294	-0.148516	0.742398	-0.820436	-0.0280404	0.479442	0.313967	-0.165637	-1.12115	0.893798	0.447137	0.959378	0.854224	-0.502519	0.664272	1.45737	-1.19235	0.0940566	-0.261945	-0.399339	0.353454	1.18425	0.639947	-0.21642	0.947819	1.27266	-0.0586328	0.62045	-0.318165	-0.359283	1.00984	0.135658	-0.338213	0.549688	-0.750021	0.375933	0.355062	-0.374802
ETFA	1.46745	-0.912382	0.995388	-0.158683	-0.372374	0.428183	-0.615208	-0.288471	-0.28235	0.306402	0.32955	0.812663	0.673645	0.56568	0.99757	0.346815	0.307146	-1.04983	-0.515141	0.574248	0.107028	-0.297409	-0.499053	-0.103441	-0.187579	0.639895	2	-1.95979	-0.79698	-0.558153	-0.647155	-0.49224	0.285224	-0.716502	-1.80505	-0.925559	0.845677	1.52122	0.9915	0.17269	-0.470235	0.675307	0.137195	0.0428097	-0.329553	0.257797	-0.347203	-0.793076	0.00677397
GATA2	1.42004	1.22301	-0.72282	0.527693	-1.07598	-1.06669	-0.159337	-0.905543	0.768563	-0.329048	1.37302	1.99041	0.332763	0.878539	2	-1.43628	0.372428	0.338493	0.340847	1.00569	0.426863	-1.27325	-0.42017	0.597162	-0.889736	-0.0255697	2	-1.33549	0.639568	-0.588129	-0.138237	0.891083	1.19035	2	0.912228	0.987064	-0.122825	1.73868	0.211618	0.923757	2	1.30119	0.0755939	1.42996	-0.360532	-0.500488	-0.548785	0.74796	1.96156
UGT2B10	0.0108991	0.169689	0.33593	-0.104986	-0.19288	-0.19288	-0.19288	-0.19288	-0.19288	-0.19288	0.0115792	0.594856	-0.0995111	-0.10778	-0.19288	0.210041	-0.111487	-0.19288	-0.19288	-0.19288	-0.0236003	-0.19288	-0.19288	-0.19288	-0.19288	0.264663	-0.19288	-0.19288	-0.19288	-0.19288	-0.19288	-0.19288	-0.19288	-0.19288	-0.19288	-0.19288	0.554522	-0.19288	-0.19288	0.158453	-0.19288	-0.19288	-0.19288	-0.19288	-0.19288	-0.19288	-0.19288	-0.19288	-0.19288
SIL1	0.373908	1.53144	0.605561	0.412214	-1.07592	1.86962	-0.811065	-0.917388	-0.383902	0.348913	-0.338126	-0.0666454	-0.765793	0.081134	-0.56762	0.711443	1.46037	0.593935	-0.0496551	0.0785575	0.751253	0.327555	0.795499	-0.61315	-0.498193	0.0610794	-0.120068	1.84427	-0.516191	0.255492	0.104123	-0.17319	0.129068	1.88624	0.971949	-0.119582	0.30919	1.50786	0.646836	0.0155137	2	0.529336	1.96898	-0.45811	1.5562	0.529439	-0.431494	-1.59717	-0.918097
ALDH3B2	0.779749	-0.547037	-1.119	-0.441795	0.734434	2	0.075763	-1.8604	-0.48634	-0.0982094	0.295829	0.715073	0.0518982	0.522131	1.67433	0.383078	0.996887	0.884726	1.02125	1.89348	1.27305	0.648475	1.0379	-0.971571	-0.875426	0.0543747	2	0.217483	-0.300586	-0.211104	-0.000560614	0.368911	1.38613	0.807397	-0.542033	0.942415	0.953006	0.403945	-0.99177	0.231991	0.339691	0.0335828	-0.90889	0.363731	-0.711409	-0.269903	-0.880147	1.57939	0.821055
DNAJC1	-0.0275525	0.359905	-0.710364	-1.30661	0.0927828	0.849832	0.0541444	-1.43776	0.516241	-0.0705948	-0.232963	-0.117768	-0.487302	-0.807666	-0.667896	-0.10209	0.181443	0.436396	1.29746	0.567901	0.431064	2	0.0497335	-0.440401	-0.63418	0.995814	1.22747	-0.7098	-1.22283	0.516213	0.525658	-0.793586	0.210203	-0.248696	-0.696938	0.151511	1.35714	0.154105	0.0117324	0.218224	-0.679959	1.01103	-0.399752	-0.900524	0.545831	-0.507555	0.501265	-0.00470205	-0.0557003
ARSA	-0.919945	0.326922	-0.263729	0.93965	-0.711315	-1.92536	-0.234058	-0.349664	-0.705586	-1.19084	-0.197657	-1.88838	-0.408139	0.518903	-0.767432	-0.608867	0.134428	-0.812597	0.272502	0.472766	0.492401	0.93937	2	-0.113582	-0.533248	0.412202	-0.856545	0.382772	-1.17369	0.971896	0.505984	-0.431183	-0.866109	1.00568	2	0.0997945	-0.664144	-0.480268	-1.34246	0.749718	-0.230579	2	1.33174	0.67935	-0.299596	0.588627	-0.177213	-0.0504477	-0.043575
NAT2	-0.352494	0.53138	-0.254729	-0.0826789	-0.195513	-0.452773	-0.371473	-0.452773	0.210692	-0.00163788	-0.217042	-0.139253	-0.452773	0.187855	-0.452773	-0.399787	-0.277337	-0.32795	2	-0.190761	-0.390049	-0.452773	0.0765374	-0.204164	-0.316035	0.476666	-0.452773	0.511373	-0.452773	-0.157725	-0.452773	-0.287617	-0.452773	-0.288716	-0.452773	0.413159	-0.315914	-0.452773	-0.136598	0.100191	-0.239633	1.29481	0.402252	-0.294708	-0.383009	-0.452773	-0.452773	-0.452773	-0.283707
COX7B2	-0.139876	-0.139876	-0.139876	-0.139876	-0.139876	-0.139876	-0.139876	-0.139876	-0.139876	-0.139876	-0.139876	-0.139876	-0.139876	-0.139876	-0.139876	-0.139876	-0.139876	-0.139876	-0.139876	-0.139876	-0.139876	-0.139876	-0.139876	-0.139876	-0.139876	-0.139876	-0.139876	-0.139876	-0.139876	-0.139876	-0.139876	-0.139876	-0.139876	-0.139876	-0.139876	-0.139876	-0.139876	-0.139876	-0.139876	-0.139876	-0.139876	-0.139876	-0.139876	-0.139876	-0.139876	-0.139876	-0.139876	-0.139876	-0.139876
PIP	0.154425	-0.788787	-0.972447	0.161403	1.45557	-0.324824	-0.835528	-0.960997	-0.426237	-1.5907	0.330012	0.577845	1.22656	1.06611	-1.54533	-0.995691	0.64427	-0.722048	0.0497799	1.09041	1.52682	-1.5907	0.488073	0.598183	-0.90785	0.36571	0.181333	1.54994	0.197511	1.30489	-0.412206	-0.027152	-1.43255	-0.974868	-0.208024	0.532832	-0.252353	-1.44722	-0.787577	1.44632	0.675045	1.36336	-0.63283	0.162933	0.990257	0.775297	0.27199	-0.365397	-1.54634
SREBF1	0.199286	2	0.187948	0.994413	-0.665442	-0.281652	0.0575302	-0.679362	1.69708	-0.0600086	-0.425393	1.96082	-0.165416	0.416784	0.0115497	1.48019	-0.935467	-0.445663	-0.581179	-0.628824	-0.231003	-0.288654	1.85606	1.52227	-0.151293	0.906341	0.10631	-0.879325	-0.0202273	0.363943	-0.650955	1.24876	1.75133	2	0.400654	-0.245649	-0.59193	2	-0.789369	0.97654	-1.31575	2	0.53557	-0.885834	-0.944732	-1.35123	-0.172789	1.55535	-0.173804
Protein
ND5	0.488222	#N/A	0.263836	#N/A	#N/A	-2	#N/A	#N/A	#N/A	-0.735241	-2	#N/A	#N/A	-0.264513	0.212529	-0.588928	#N/A	-1.28183	#N/A	-0.237364	#N/A	0.546348	#N/A	#N/A	#N/A	#N/A	#N/A	#N/A	0.65403	#N/A	#N/A	#N/A	#N/A	-0.00418446	-0.654529	-0.171817	#N/A	#N/A	#N/A	#N/A	0.620992	-0.415575	#N/A	#N/A	0.412077	#N/A	#N/A	0.443807	-0.143103
ZWILCH	0.291606	#N/A	-1.06245	#N/A	#N/A	-0.611741	#N/A	#N/A	#N/A	-0.0159612	-0.41396	#N/A	#N/A	#N/A	0.908959	-0.292654	#N/A	-0.927194	#N/A	0.0434836	#N/A	-0.197335	#N/A	#N/A	#N/A	#N/A	#N/A	#N/A	-0.748032	#N/A	#N/A	#N/A	#N/A	0.596887	-0.604318	-1.73007	#N/A	#N/A	#N/A	#N/A	0.707752	0.450503	#N/A	#N/A	-0.0561696	#N/A	#N/A	1.22381	1.05905
CCDC101	#N/A	#N/A	#N/A	#N/A	#N/A	0.392682	#N/A	#N/A	#N/A	#N/A	0.0994869	#N/A	#N/A	0.0994374	#N/A	#N/A	#N/A	-0.537835	#N/A	1.02716	#N/A	-0.653948	#N/A	#N/A	#N/A	#N/A	#N/A	#N/A	0.0652927	#N/A	#N/A	#N/A	#N/A	#N/A	0.0427359	#N/A	#N/A	#N/A	#N/A	#N/A	-0.0862605	-1.5603	#N/A	#N/A	-0.698173	#N/A	#N/A	2	1.61284
ANGPT2	-0.0444736	#N/A	-1.21944	#N/A	#N/A	-0.398098	#N/A	#N/A	#N/A	#N/A	0.671064	#N/A	#N/A	-0.875616	-0.600911	2	#N/A	1.01998	#N/A	-0.209156	#N/A	-1.59182	#N/A	#N/A	#N/A	#N/A	#N/A	#N/A	0.419129	#N/A	#N/A	#N/A	#N/A	2	-1.70253	1.86204	#N/A	#N/A	#N/A	#N/A	-0.325315	#N/A	#N/A	#N/A	#N/A	#N/A	#N/A	#N/A	-0.894379
UFC1	0.652043	#N/A	-0.0854849	#N/A	#N/A	-0.486123	#N/A	#N/A	#N/A	0.138931	-1.53033	#N/A	#N/A	-0.721174	0.61435	-0.978674	#N/A	0.316338	#N/A	0.0938028	#N/A	0.808337	#N/A	#N/A	#N/A	#N/A	#N/A	#N/A	0.0497988	#N/A	#N/A	#N/A	#N/A	-0.817549	-0.550626	1.73378	#N/A	#N/A	#N/A	#N/A	-0.732914	-0.309327	#N/A	#N/A	0.49149	#N/A	#N/A	-0.826778	-0.910124
ANKRD13D	-1.11871	#N/A	-0.175301	#N/A	#N/A	0.204284	#N/A	#N/A	#N/A	1.03678	-0.106721	#N/A	#N/A	0.609416	1.09722	0.199042	#N/A	-0.0825434	#N/A	-0.920192	#N/A	1.27848	#N/A	#N/A	#N/A	#N/A	#N/A	#N/A	-0.0225323	#N/A	#N/A	#N/A	#N/A	1.89792	-0.133381	-1.30602	#N/A	#N/A	#N/A	#N/A	-1.08645	-0.377218	#N/A	#N/A	-0.408988	#N/A	#N/A	1.80458	1.08877
SFXN4	-0.123993	#N/A	1.42598	#N/A	#N/A	-0.555588	#N/A	#N/A	#N/A	0.0901423	-0.855886	#N/A	#N/A	-0.855552	-0.910186	-1.76684	#N/A	-0.387431	#N/A	#N/A	#N/A	-0.786721	#N/A	#N/A	#N/A	#N/A	#N/A	#N/A	0.191089	#N/A	#N/A	#N/A	#N/A	-0.345497	-1.23709	0.92401	#N/A	#N/A	#N/A	#N/A	-0.0864779	-0.297012	#N/A	#N/A	-0.118426	#N/A	#N/A	1.33579	0.116975
YOD1	-0.964676	#N/A	-0.546778	#N/A	#N/A	0.13307	#N/A	#N/A	#N/A	0.150791	#N/A	#N/A	#N/A	-0.295201	-1.1149	0.180415	#N/A	-1.00335	#N/A	0.811355	#N/A	-1.14001	#N/A	#N/A	#N/A	#N/A	#N/A	#N/A	0.118729	#N/A	#N/A	#N/A	#N/A	0.211259	-0.2227	-0.0362046	#N/A	#N/A	#N/A	#N/A	-2	0.834189	#N/A	#N/A	-0.0365182	#N/A	#N/A	-0.862244	0.0912381
NPR1	-0.120768	#N/A	-0.0324752	#N/A	#N/A	0.91546	#N/A	#N/A	#N/A	-0.0791822	1.60059	#N/A	#N/A	1.64702	-2	-0.694827	#N/A	-0.182153	#N/A	-0.0739624	#N/A	-0.533873	#N/A	#N/A	#N/A	#N/A	#N/A	#N/A	1.27958	#N/A	#N/A	#N/A	#N/A	-0.533342	0.246849	0.47142	#N/A	#N/A	#N/A	#N/A	-1.88387	#N/A	#N/A	#N/A	0.1265	#N/A	#N/A	-0.938024	0.529928
IGFBP3	-0.31868	#N/A	-0.892742	#N/A	#N/A	0.299607	#N/A	#N/A	#N/A	-1.12253	0.482043	#N/A	#N/A	#N/A	-0.398666	1.43597	#N/A	0.153524	#N/A	-0.259683	#N/A	-1.69778	#N/A	#N/A	#N/A	#N/A	#N/A	#N/A	-0.895665	#N/A	#N/A	#N/A	#N/A	1.96354	0.358765	2	#N/A	#N/A	#N/A	#N/A	0.186479	1.34154	#N/A	#N/A	0.742164	#N/A	#N/A	-1.01746	-0.342323
ANG	-1.06765	#N/A	-0.771437	#N/A	#N/A	1.35979	#N/A	#N/A	#N/A	-0.274708	1.03987	#N/A	#N/A	-0.411129	-1.23496	1.12017	#N/A	0.517318	#N/A	0.0218641	#N/A	#N/A	#N/A	#N/A	#N/A	#N/A	#N/A	#N/A	0.283631	#N/A	#N/A	#N/A	#N/A	-0.198545	0.94161	2	#N/A	#N/A	#N/A	#N/A	#N/A	2	#N/A	#N/A	0.998076	#N/A	#N/A	-0.551558	-1.26496
IGKV3D-11	0.139142	#N/A	-0.438194	#N/A	#N/A	-1.18397	#N/A	#N/A	#N/A	-0.552371	0.608937	#N/A	#N/A	-0.511051	-1.02417	1.22631	#N/A	-0.0840823	#N/A	0.508932	#N/A	-1.1424	#N/A	#N/A	#N/A	#N/A	#N/A	#N/A	0.837048	#N/A	#N/A	#N/A	#N/A	0.192575	1.45797	-0.454973	#N/A	#N/A	#N/A	#N/A	-0.290206	-0.241594	#N/A	#N/A	0.285449	#N/A	#N/A	-1.06241	0.0230021
PTDSS2	-1.36247	#N/A	1.3218	#N/A	#N/A	0.876818	#N/A	#N/A	#N/A	-1.17082	1.01124	#N/A	#N/A	0.0347272	-2	0.597004	#N/A	-1.76598	#N/A	0.193656	#N/A	-0.210425	#N/A	#N/A	#N/A	#N/A	#N/A	#N/A	-1.15748	#N/A	#N/A	#N/A	#N/A	0.497201	0.602324	0.509109	#N/A	#N/A	#N/A	#N/A	1.30776	0.235912	#N/A	#N/A	0.29198	#N/A	#N/A	0.233101	-0.955676
PRTFDC1	#N/A	#N/A	#N/A	#N/A	#N/A	-1.41453	#N/A	#N/A	#N/A	-0.345244	-0.528987	#N/A	#N/A	#N/A	#N/A	0.409828	#N/A	-0.138936	#N/A	-1.06945	#N/A	-0.200625	#N/A	#N/A	#N/A	#N/A	#N/A	#N/A	1.9723	#N/A	#N/A	#N/A	#N/A	#N/A	#N/A	#N/A	#N/A	#N/A	#N/A	#N/A	-1.138	0.691107	#N/A	#N/A	-0.84684	#N/A	#N/A	-0.484285	-0.6503
SIKE1	-1.79311	#N/A	-0.376132	#N/A	#N/A	-0.403493	#N/A	#N/A	#N/A	1.12237	0.232536	#N/A	#N/A	0.220222	1.34738	-0.1642	#N/A	0.135869	#N/A	2	#N/A	-1.09023	#N/A	#N/A	#N/A	#N/A	#N/A	#N/A	-0.361245	#N/A	#N/A	#N/A	#N/A	0.288869	-0.0383983	-0.679447	#N/A	#N/A	#N/A	#N/A	-0.0213892	0.0760556	#N/A	#N/A	0.865725	#N/A	#N/A	0.912311	-2
EXOSC9	0.592288	#N/A	0.66956	#N/A	#N/A	1.33323	#N/A	#N/A	#N/A	-1.70743	-0.165879	#N/A	#N/A	0.102766	0.592113	1.24182	#N/A	-1.87798	#N/A	-1.31952	#N/A	1.15209	#N/A	#N/A	#N/A	#N/A	#N/A	#N/A	-0.462021	#N/A	#N/A	#N/A	#N/A	-0.0606217	-0.314217	-0.679356	#N/A	#N/A	#N/A	#N/A	1.11901	-0.660687	#N/A	#N/A	-1.3467	#N/A	#N/A	-0.0888351	1.70572
TNFAIP6	0.994997	#N/A	0.484187	#N/A	#N/A	0.0721443	#N/A	#N/A	#N/A	0.375221	#N/A	#N/A	#N/A	-0.67052	-0.429718	-0.293986	#N/A	-0.171846	#N/A	-0.0721742	#N/A	-1.53116	#N/A	#N/A	#N/A	#N/A	#N/A	#N/A	2	#N/A	#N/A	#N/A	#N/A	-0.327757	0.731293	2	#N/A	#N/A	#N/A	#N/A	-0.471974	-0.0645109	#N/A	#N/A	1.7673	#N/A	#N/A	-0.8304	-0.154389
CDIPT	-0.299892	#N/A	-0.256496	#N/A	#N/A	-0.445564	#N/A	#N/A	#N/A	0.659136	1.21659	#N/A	#N/A	1.44755	-0.309192	-2	#N/A	-0.463334	#N/A	0.655654	#N/A	-2	#N/A	#N/A	#N/A	#N/A	#N/A	#N/A	0.168555	#N/A	#N/A	#N/A	#N/A	-0.615779	0.0739896	1.14515	#N/A	#N/A	#N/A	#N/A	1.14051	0.573735	#N/A	#N/A	0.486089	#N/A	#N/A	-0.883015	-1.06637
HSDL1	2	#N/A	-1.74729	#N/A	#N/A	1.93331	#N/A	#N/A	#N/A	0.164064	0.644437	#N/A	#N/A	-0.857848	-0.494656	-0.809755	#N/A	-0.71765	#N/A	-0.102301	#N/A	-0.941468	#N/A	#N/A	#N/A	#N/A	#N/A	#N/A	-0.582428	#N/A	#N/A	#N/A	#N/A	-0.425658	0.834214	0.573097	#N/A	#N/A	#N/A	#N/A	2	-0.109459	#N/A	#N/A	-0.061661	#N/A	#N/A	-0.0950083	-0.93151
KAT2A	0.0522896	#N/A	1.59826	#N/A	#N/A	#N/A	#N/A	#N/A	#N/A	#N/A	0.161141	#N/A	#N/A	#N/A	-0.563273	-0.00644655	#N/A	-0.726696	#N/A	1.31695	#N/A	0.40289	#N/A	#N/A	#N/A	#N/A	#N/A	#N/A	0.0873424	#N/A	#N/A	#N/A	#N/A	-0.754149	-1.04782	-2	#N/A	#N/A	#N/A	#N/A	0.716921	2	#N/A	#N/A	1.15561	#N/A	#N/A	#N/A	-0.533576
COL21A1	0.635067	#N/A	0.0874095	#N/A	#N/A	-0.207559	#N/A	#N/A	#N/A	0.259315	1.49404	#N/A	#N/A	2	-1.07759	0.707693	#N/A	-1.00564	#N/A	0.792077	#N/A	-0.922914	#N/A	#N/A	#N/A	#N/A	#N/A	#N/A	0.885478	#N/A	#N/A	#N/A	#N/A	0.320604	0.584727	0.753738	#N/A	#N/A	#N/A	#N/A	-1.17669	-0.109693	#N/A	#N/A	0.730514	#N/A	#N/A	-0.936637	-0.440045
MPC2	0.350281	#N/A	-1.00195	#N/A	#N/A	-0.278614	#N/A	#N/A	#N/A	0.765382	1.40488	#N/A	#N/A	0.770597	0.314292	-2	#N/A	-0.642635	#N/A	0.466948	#N/A	-0.612003	#N/A	#N/A	#N/A	#N/A	#N/A	#N/A	0.0519075	#N/A	#N/A	#N/A	#N/A	-0.868366	-2	-0.948473	#N/A	#N/A	#N/A	#N/A	-0.229344	-0.580726	#N/A	#N/A	-0.794275	#N/A	#N/A	0.279203	0.680372
PPHLN1	-0.962981	#N/A	1.1613	#N/A	#N/A	-0.0438697	#N/A	#N/A	#N/A	0.570461	-1.22823	#N/A	#N/A	#N/A	1.27053	#N/A	#N/A	0.353729	#N/A	1.13703	#N/A	#N/A	#N/A	#N/A	#N/A	#N/A	#N/A	#N/A	-0.686825	#N/A	#N/A	#N/A	#N/A	-0.715391	0.113406	0.421378	#N/A	#N/A	#N/A	#N/A	#N/A	1.17913	#N/A	#N/A	-0.151151	#N/A	#N/A	1.1145	-1.11815
C5orf51	#N/A	#N/A	#N/A	#N/A	#N/A	0.167443	#N/A	#N/A	#N/A	-0.667471	-0.459066	#N/A	#N/A	-0.868994	-0.415237	1.64102	#N/A	-1.62988	#N/A	#N/A	#N/A	-0.598822	#N/A	#N/A	#N/A	#N/A	#N/A	#N/A	0.286683	#N/A	#N/A	#N/A	#N/A	#N/A	#N/A	-0.424917	#N/A	#N/A	#N/A	#N/A	0.331009	1.69184	#N/A	#N/A	-0.212358	#N/A	#N/A	-0.44128	0.812157
OBFC1	-0.690181	#N/A	1.45867	#N/A	#N/A	-0.663959	#N/A	#N/A	#N/A	#N/A	-1.37419	#N/A	#N/A	#N/A	0.546502	#N/A	#N/A	-0.202125	#N/A	-0.0436914	#N/A	-1.26033	#N/A	#N/A	#N/A	#N/A	#N/A	#N/A	0.491331	#N/A	#N/A	#N/A	#N/A	-1.1671	1.005	-0.436342	#N/A	#N/A	#N/A	#N/A	-1.24804	2	#N/A	#N/A	0.211296	#N/A	#N/A	1.77918	-2
ITGA9	-0.393957	#N/A	-0.543734	#N/A	#N/A	-0.386483	#N/A	#N/A	#N/A	0.29662	-0.286921	#N/A	#N/A	0.344594	-0.46713	0.588912	#N/A	-0.870141	#N/A	-0.646492	#N/A	-0.0784645	#N/A	#N/A	#N/A	#N/A	#N/A	#N/A	1.47597	#N/A	#N/A	#N/A	#N/A	-0.965398	-0.542088	-0.90993	#N/A	#N/A	#N/A	#N/A	-1.3077	-0.717158	#N/A	#N/A	-0.218065	#N/A	#N/A	0.503442	-0.928077
PARP2	-1.22732	#N/A	0.760027	#N/A	#N/A	0.302845	#N/A	#N/A	#N/A	0.0125917	-0.582957	#N/A	#N/A	-0.860261	-0.133088	-0.163834	#N/A	-1.08428	#N/A	-0.483558	#N/A	0.365669	#N/A	#N/A	#N/A	#N/A	#N/A	#N/A	-0.472187	#N/A	#N/A	#N/A	#N/A	-1.05181	-0.80953	-0.620321	#N/A	#N/A	#N/A	#N/A	-0.788315	-1.28348	#N/A	#N/A	-0.231639	#N/A	#N/A	2	-0.613109
AFAP1L1	#N/A	#N/A	#N/A	#N/A	#N/A	0.266176	#N/A	#N/A	#N/A	-0.372313	#N/A	#N/A	#N/A	1.9427	-0.739262	#N/A	#N/A	0.147031	#N/A	-0.259239	#N/A	-0.270714	#N/A	#N/A	#N/A	#N/A	#N/A	#N/A	0.473578	#N/A	#N/A	#N/A	#N/A	#N/A	0.585796	0.0671418	#N/A	#N/A	#N/A	#N/A	-0.554436	-0.772314	#N/A	#N/A	-0.834478	#N/A	#N/A	-0.458087	-0.144166
PBK	-0.0770995	#N/A	2	#N/A	#N/A	-0.00294736	#N/A	#N/A	#N/A	0.464563	0.275362	#N/A	#N/A	-1.46918	0.695337	-0.271	#N/A	-0.371959	#N/A	-0.568921	#N/A	2	#N/A	#N/A	#N/A	#N/A	#N/A	#N/A	-0.842817	#N/A	#N/A	#N/A	#N/A	0.393285	1.58839	-0.518707	#N/A	#N/A	#N/A	#N/A	-1.32638	-0.666684	#N/A	#N/A	-1.32163	#N/A	#N/A	2	0.434898
TOMM5	-0.725879	#N/A	0.870348	#N/A	#N/A	-1.05467	#N/A	#N/A	#N/A	-0.517805	-1.75656	#N/A	#N/A	0.34282	0.89522	-0.954702	#N/A	-0.68585	#N/A	0.570585	#N/A	0.0258552	#N/A	#N/A	#N/A	#N/A	#N/A	#N/A	-0.985984	#N/A	#N/A	#N/A	#N/A	-0.591715	-1.87294	-1.20729	#N/A	#N/A	#N/A	#N/A	0.113099	-1.61224	#N/A	#N/A	-0.890288	#N/A	#N/A	1.69198	-1.08276
UBN2	0.0330226	#N/A	-0.642091	#N/A	#N/A	-0.360553	#N/A	#N/A	#N/A	-0.597474	#N/A	#N/A	#N/A	-0.213254	#N/A	1.00856	#N/A	-0.686566	#N/A	0.0464274	#N/A	-0.448482	#N/A	#N/A	#N/A	#N/A	#N/A	#N/A	1.17781	#N/A	#N/A	#N/A	#N/A	0.129219	#N/A	0.102909	#N/A	#N/A	#N/A	#N/A	-0.369342	-1.02528	#N/A	#N/A	-0.208827	#N/A	#N/A	0.509177	-0.88574
IGLV3-10	-0.32073	#N/A	0.123287	#N/A	#N/A	-0.927864	#N/A	#N/A	#N/A	0.781949	0.766432	#N/A	#N/A	-0.316076	-0.121262	1.58758	#N/A	-0.311257	#N/A	-0.871426	#N/A	-1.02923	#N/A	#N/A	#N/A	#N/A	#N/A	#N/A	0.465505	#N/A	#N/A	#N/A	#N/A	0.114297	0.0184994	-0.688939	#N/A	#N/A	#N/A	#N/A	-1.26011	0.075411	#N/A	#N/A	0.407411	#N/A	#N/A	-0.543385	-0.13022
KIAA1143	-1.70449	#N/A	2	#N/A	#N/A	-0.357375	#N/A	#N/A	#N/A	#N/A	-0.728302	#N/A	#N/A	0.497996	0.0810762	0.00424569	#N/A	-0.365277	#N/A	#N/A	#N/A	-0.0836219	#N/A	#N/A	#N/A	#N/A	#N/A	#N/A	-0.621095	#N/A	#N/A	#N/A	#N/A	-0.00226807	0.271694	-0.469402	#N/A	#N/A	#N/A	#N/A	0.579339	-0.0133462	#N/A	#N/A	0.2121	#N/A	#N/A	1.85716	#N/A
IGKV2-30	0.150405	#N/A	0.0751025	#N/A	#N/A	-0.0721212	#N/A	#N/A	#N/A	-0.83644	0.078206	#N/A	#N/A	-0.32018	-1.06701	0.974463	#N/A	0.225039	#N/A	0.58686	#N/A	-0.676141	#N/A	#N/A	#N/A	#N/A	#N/A	#N/A	1.18293	#N/A	#N/A	#N/A	#N/A	0.117861	0.74201	-1.25827	#N/A	#N/A	#N/A	#N/A	-0.981071	0.236394	#N/A	#N/A	0.147563	#N/A	#N/A	-0.549755	1.31968
MB21D2	-1.80973	#N/A	-0.349762	#N/A	#N/A	0.333413	#N/A	#N/A	#N/A	1.007	0.624612	#N/A	#N/A	-1.20737	0.0302456	-1.18149	#N/A	0.21642	#N/A	0.850581	#N/A	-1.27032	#N/A	#N/A	#N/A	#N/A	#N/A	#N/A	0.847474	#N/A	#N/A	#N/A	#N/A	-0.349439	#N/A	#N/A	#N/A	#N/A	#N/A	#N/A	-0.541661	0.717674	#N/A	#N/A	-1.10572	#N/A	#N/A	-0.452471	-1.12428
FAM195B	0.126266	#N/A	0.159513	#N/A	#N/A	0.329943	#N/A	#N/A	#N/A	1.39057	-0.263431	#N/A	#N/A	-1.3619	1.53247	-0.0866353	#N/A	0.496092	#N/A	-1.40019	#N/A	-0.580767	#N/A	#N/A	#N/A	#N/A	#N/A	#N/A	0.772995	#N/A	#N/A	#N/A	#N/A	-0.428896	-0.903883	1.44365	#N/A	#N/A	#N/A	#N/A	0.0575325	-0.857756	#N/A	#N/A	0.187185	#N/A	#N/A	-0.0315861	0.968388
TNK2	-1.40636	#N/A	0.215221	#N/A	#N/A	1.11373	#N/A	#N/A	#N/A	0.222133	1.42781	#N/A	#N/A	0.924946	0.26318	#N/A	#N/A	0.310735	#N/A	1.99888	#N/A	0.172666	#N/A	#N/A	#N/A	#N/A	#N/A	#N/A	-1.13526	#N/A	#N/A	#N/A	#N/A	-0.522533	-0.0336186	-0.336807	#N/A	#N/A	#N/A	#N/A	-0.10995	-0.475573	#N/A	#N/A	-0.208887	#N/A	#N/A	-1.81675	-0.735523
CTU1	-0.651627	#N/A	0.208281	#N/A	#N/A	0.128061	#N/A	#N/A	#N/A	0.337151	#N/A	#N/A	#N/A	-0.23569	-0.402237	#N/A	#N/A	-0.303268	#N/A	#N/A	#N/A	-0.433541	#N/A	#N/A	#N/A	#N/A	#N/A	#N/A	-2	#N/A	#N/A	#N/A	#N/A	0.0354433	1.2607	0.374277	#N/A	#N/A	#N/A	#N/A	1.59503	0.0987848	#N/A	#N/A	-0.117792	#N/A	#N/A	-0.259314	-2
CNOT4	-0.00777752	#N/A	0.661089	#N/A	#N/A	#N/A	#N/A	#N/A	#N/A	0.872512	0.00116073	#N/A	#N/A	-0.767936	-0.110591	-1.09101	#N/A	0.204968	#N/A	0.0754285	#N/A	1.04592	#N/A	#N/A	#N/A	#N/A	#N/A	#N/A	-0.321481	#N/A	#N/A	#N/A	#N/A	0.516896	-0.467099	0.851122	#N/A	#N/A	#N/A	#N/A	0.157435	-0.434673	#N/A	#N/A	-0.327723	#N/A	#N/A	-0.186727	#N/A
LOC100289944	-0.0663408	#N/A	-0.128748	#N/A	#N/A	-0.862258	#N/A	#N/A	#N/A	2	0.211639	#N/A	#N/A	-0.854395	0.256853	1.4091	#N/A	0.856238	#N/A	#N/A	#N/A	#N/A	#N/A	#N/A	#N/A	#N/A	#N/A	#N/A	0.509146	#N/A	#N/A	#N/A	#N/A	-0.454031	0.226822	-1.04974	#N/A	#N/A	#N/A	#N/A	#N/A	-0.101845	#N/A	#N/A	0.137669	#N/A	#N/A	-1.06658	0.503897
EXPH5	-0.105302	#N/A	0.17871	#N/A	#N/A	0.603944	#N/A	#N/A	#N/A	0.620321	-0.196773	#N/A	#N/A	#N/A	#N/A	#N/A	#N/A	0.989408	#N/A	#N/A	#N/A	0.405171	#N/A	#N/A	#N/A	#N/A	#N/A	#N/A	-0.789123	#N/A	#N/A	#N/A	#N/A	0.359492	#N/A	1.03394	#N/A	#N/A	#N/A	#N/A	1.02855	1.23759	#N/A	#N/A	-0.339222	#N/A	#N/A	-0.144119	-0.826824
NFKBIE	0.373611	#N/A	-0.473499	#N/A	#N/A	-0.173465	#N/A	#N/A	#N/A	0.617481	-0.55004	#N/A	#N/A	1.06133	0.39697	-0.396283	#N/A	-0.117767	#N/A	-1.34185	#N/A	1.13356	#N/A	#N/A	#N/A	#N/A	#N/A	#N/A	-2	#N/A	#N/A	#N/A	#N/A	0.0968532	0.0155837	0.0727228	#N/A	#N/A	#N/A	#N/A	-0.666945	0.453851	#N/A	#N/A	0.267822	#N/A	#N/A	0.96363	0.0908537
NUMBL	0.329617	#N/A	-2	#N/A	#N/A	0.345259	#N/A	#N/A	#N/A	0.558928	1.08135	#N/A	#N/A	-1.18407	-0.813847	-0.926569	#N/A	1.74428	#N/A	0.139866	#N/A	-0.324715	#N/A	#N/A	#N/A	#N/A	#N/A	#N/A	-0.00207814	#N/A	#N/A	#N/A	#N/A	1.5954	-0.544909	-0.224017	#N/A	#N/A	#N/A	#N/A	0.0954949	0.269753	#N/A	#N/A	0.0824057	#N/A	#N/A	-0.846849	0.295708
FBXO42	-0.368165	#N/A	0.828172	#N/A	#N/A	0.859654	#N/A	#N/A	#N/A	0.689912	-2	#N/A	#N/A	-0.306658	0.704313	#N/A	#N/A	1.3348	#N/A	0.588074	#N/A	-0.848519	#N/A	#N/A	#N/A	#N/A	#N/A	#N/A	-0.875858	#N/A	#N/A	#N/A	#N/A	-0.111577	-0.0942249	0.232042	#N/A	#N/A	#N/A	#N/A	-0.552113	-0.109537	#N/A	#N/A	0.0606027	#N/A	#N/A	-0.11116	-0.348002
GZMK	-0.964	#N/A	-1.18681	#N/A	#N/A	-0.547453	#N/A	#N/A	#N/A	0.228699	0.548364	#N/A	#N/A	-0.031735	0.743977	0.899949	#N/A	0.356139	#N/A	1.78292	#N/A	1.27809	#N/A	#N/A	#N/A	#N/A	#N/A	#N/A	-0.499859	#N/A	#N/A	#N/A	#N/A	-1.95627	0.158581	-0.80667	#N/A	#N/A	#N/A	#N/A	-0.633162	-0.237318	#N/A	#N/A	-0.684201	#N/A	#N/A	-0.717038	1.32638
KLF16	-1.65201	#N/A	1.04316	#N/A	#N/A	#N/A	#N/A	#N/A	#N/A	#N/A	1.07304	#N/A	#N/A	0.626394	-0.627927	#N/A	#N/A	0.103851	#N/A	0.92016	#N/A	0.148507	#N/A	#N/A	#N/A	#N/A	#N/A	#N/A	-1.40956	#N/A	#N/A	#N/A	#N/A	1.0447	-0.519568	0.205562	#N/A	#N/A	#N/A	#N/A	-0.44466	#N/A	#N/A	#N/A	#N/A	#N/A	#N/A	0.980855	-1.58644
UBE2E2	0.41671	#N/A	-1.04893	#N/A	#N/A	1.57116	#N/A	#N/A	#N/A	0.471125	1.71979	#N/A	#N/A	-0.438114	0.0624063	-1.2953	#N/A	0.662502	#N/A	-0.633672	#N/A	0.977646	#N/A	#N/A	#N/A	#N/A	#N/A	#N/A	0.000602778	#N/A	#N/A	#N/A	#N/A	-0.361946	-0.387059	-0.954838	#N/A	#N/A	#N/A	#N/A	0.936475	0.0632797	#N/A	#N/A	-0.39735	#N/A	#N/A	-0.912786	-0.240946
ZNF280D	#N/A	#N/A	#N/A	#N/A	#N/A	-0.0282835	#N/A	#N/A	#N/A	0.0324942	-0.859804	#N/A	#N/A	1.41731	0.92858	0.0618505	#N/A	0.282967	#N/A	#N/A	#N/A	-0.245128	#N/A	#N/A	#N/A	#N/A	#N/A	#N/A	0.513447	#N/A	#N/A	#N/A	#N/A	#N/A	0.707065	1.16911	#N/A	#N/A	#N/A	#N/A	-0.678866	-0.508466	#N/A	#N/A	-0.330994	#N/A	#N/A	1.87704	-1.99418
NSA2	0.0444151	#N/A	-0.131895	#N/A	#N/A	-0.284089	#N/A	#N/A	#N/A	#N/A	-2	#N/A	#N/A	0.266556	-1.70601	-1.66826	#N/A	-0.112148	#N/A	#N/A	#N/A	#N/A	#N/A	#N/A	#N/A	#N/A	#N/A	#N/A	-0.622674	#N/A	#N/A	#N/A	#N/A	0.0857382	#N/A	1.47327	#N/A	#N/A	#N/A	#N/A	#N/A	-0.843904	#N/A	#N/A	-0.031033	#N/A	#N/A	0.276371	0.6745
ZNRF2	-1.82413	#N/A	-1.44106	#N/A	#N/A	-1.35315	#N/A	#N/A	#N/A	#N/A	#N/A	#N/A	#N/A	0.636498	0.0608487	0.172761	#N/A	#N/A	#N/A	0.328361	#N/A	0.596067	#N/A	#N/A	#N/A	#N/A	#N/A	#N/A	-1.4084	#N/A	#N/A	#N/A	#N/A	0.388701	#N/A	0.159775	#N/A	#N/A	#N/A	#N/A	-0.248223	0.28569	#N/A	#N/A	0.305041	#N/A	#N/A	1.41412	#N/A
FAM96A	-1.21042	#N/A	-1.84876	#N/A	#N/A	0.635401	#N/A	#N/A	#N/A	0.589838	-0.685772	#N/A	#N/A	0.192004	1.19739	0.546788	#N/A	-1.19748	#N/A	-1.7495	#N/A	1.60688	#N/A	#N/A	#N/A	#N/A	#N/A	#N/A	-0.0504069	#N/A	#N/A	#N/A	#N/A	-0.30418	-1.45403	-0.701558	#N/A	#N/A	#N/A	#N/A	-0.598996	0.387675	#N/A	#N/A	-0.365759	#N/A	#N/A	-1.09199	1.4946
BACH1	-1.72381	#N/A	1.26011	#N/A	#N/A	-0.117937	#N/A	#N/A	#N/A	0.664635	-0.388779	#N/A	#N/A	-0.654811	-0.854039	#N/A	#N/A	0.225373	#N/A	1.22775	#N/A	0.857564	#N/A	#N/A	#N/A	#N/A	#N/A	#N/A	0.942299	#N/A	#N/A	#N/A	#N/A	0.358768	#N/A	-0.570173	#N/A	#N/A	#N/A	#N/A	-0.617527	#N/A	#N/A	#N/A	0.182651	#N/A	#N/A	-0.498381	0.0158038
TADA2B	0.501762	#N/A	1.27321	#N/A	#N/A	0.837647	#N/A	#N/A	#N/A	#N/A	#N/A	#N/A	#N/A	#N/A	-0.356801	-0.661309	#N/A	0.694894	#N/A	1.56995	#N/A	-0.0610327	#N/A	#N/A	#N/A	#N/A	#N/A	#N/A	-2	#N/A	#N/A	#N/A	#N/A	-0.322267	0.810985	0.358159	#N/A	#N/A	#N/A	#N/A	-0.295321	0.0368796	#N/A	#N/A	-0.326621	#N/A	#N/A	0.384664	0.0409212
MFAP5	-1.00756	#N/A	-0.756152	#N/A	#N/A	0.151144	#N/A	#N/A	#N/A	-1.26236	0.122618	#N/A	#N/A	1.97581	1.07482	0.496104	#N/A	1.15313	#N/A	1.33041	#N/A	-1.22986	#N/A	#N/A	#N/A	#N/A	#N/A	#N/A	-0.540856	#N/A	#N/A	#N/A	#N/A	-1.09957	-0.592868	1.42151	#N/A	#N/A	#N/A	#N/A	0.696562	1.90496	#N/A	#N/A	-0.114991	#N/A	#N/A	-0.490138	-0.324685
TMEM109	-0.164155	#N/A	-0.208032	#N/A	#N/A	-2	#N/A	#N/A	#N/A	0.965486	1.0125	#N/A	#N/A	0.0511441	-1.19422	-0.333433	#N/A	0.16811	#N/A	1.52194	#N/A	-1.06287	#N/A	#N/A	#N/A	#N/A	#N/A	#N/A	-1.06056	#N/A	#N/A	#N/A	#N/A	0.23171	-1.34339	0.174954	#N/A	#N/A	#N/A	#N/A	-0.377376	-0.59748	#N/A	#N/A	0.000703073	#N/A	#N/A	-0.472508	-1.17177
DHRSX	0.0864152	#N/A	-0.0233218	#N/A	#N/A	-0.0689997	#N/A	#N/A	#N/A	0.336014	2	#N/A	#N/A	-0.125612	-1.50584	-2	#N/A	-0.351657	#N/A	-1.06331	#N/A	-0.819984	#N/A	#N/A	#N/A	#N/A	#N/A	#N/A	0.490927	#N/A	#N/A	#N/A	#N/A	0.773595	0.117103	-0.0986092	#N/A	#N/A	#N/A	#N/A	0.375091	0.173813	#N/A	#N/A	-0.459752	#N/A	#N/A	-1.10153	0.0523513
ALPK1	-1.95384	#N/A	-0.873889	#N/A	#N/A	-1.12153	#N/A	#N/A	#N/A	1.08749	#N/A	#N/A	#N/A	0.293278	#N/A	-0.0232239	#N/A	-0.401667	#N/A	0.751992	#N/A	0.111915	#N/A	#N/A	#N/A	#N/A	#N/A	#N/A	0.771842	#N/A	#N/A	#N/A	#N/A	-1.17942	-0.790604	#N/A	#N/A	#N/A	#N/A	#N/A	-0.594577	2	#N/A	#N/A	0.682695	#N/A	#N/A	-0.841346	0.185058
COX6B1	-0.551932	#N/A	-0.828415	#N/A	#N/A	-0.778687	#N/A	#N/A	#N/A	-0.500418	1.00314	#N/A	#N/A	0.204367	1.49479	-1.16047	#N/A	0.0780007	#N/A	-0.0328279	#N/A	-0.942974	#N/A	#N/A	#N/A	#N/A	#N/A	#N/A	0.264437	#N/A	#N/A	#N/A	#N/A	-0.81836	-0.612451	-0.945383	#N/A	#N/A	#N/A	#N/A	1.50729	0.0308789	#N/A	#N/A	-0.571038	#N/A	#N/A	1.31405	-0.499884
IGHV3-74	0.0311006	#N/A	-0.725781	#N/A	#N/A	-0.560585	#N/A	#N/A	#N/A	-0.321608	0.586934	#N/A	#N/A	-0.183708	-0.970377	1.95735	#N/A	0.265933	#N/A	0.0775224	#N/A	-0.888619	#N/A	#N/A	#N/A	#N/A	#N/A	#N/A	0.616742	#N/A	#N/A	#N/A	#N/A	0.530408	0.862584	-0.297031	#N/A	#N/A	#N/A	#N/A	-0.444546	0.296459	#N/A	#N/A	0.221919	#N/A	#N/A	-1.22396	0.796285
CD48	0.541314	#N/A	-0.866679	#N/A	#N/A	-0.430512	#N/A	#N/A	#N/A	0.729089	-0.054494	#N/A	#N/A	-0.422023	1.13893	1.46316	#N/A	0.290311	#N/A	1.24646	#N/A	0.914272	#N/A	#N/A	#N/A	#N/A	#N/A	#N/A	-1.1761	#N/A	#N/A	#N/A	#N/A	0.854774	-0.226188	-1.6365	#N/A	#N/A	#N/A	#N/A	-0.548958	-0.218253	#N/A	#N/A	-0.670067	#N/A	#N/A	-1.59175	1.56038
SIK2	-0.207483	#N/A	0.0351362	#N/A	#N/A	-0.0593262	#N/A	#N/A	#N/A	#N/A	1.50357	#N/A	#N/A	1.54042	-0.929566	#N/A	#N/A	0.113992	#N/A	0.628343	#N/A	-0.791088	#N/A	#N/A	#N/A	#N/A	#N/A	#N/A	1.18718	#N/A	#N/A	#N/A	#N/A	0.743854	0.459125	-0.506791	#N/A	#N/A	#N/A	#N/A	-0.67714	1.21277	#N/A	#N/A	0.526196	#N/A	#N/A	-0.387254	0.396999
ADAMTSL1	#N/A	#N/A	#N/A	#N/A	#N/A	0.290942	#N/A	#N/A	#N/A	-0.769155	0.840937	#N/A	#N/A	0.48281	-0.899927	-0.119118	#N/A	0.127342	#N/A	0.273823	#N/A	-2	#N/A	#N/A	#N/A	#N/A	#N/A	#N/A	#N/A	#N/A	#N/A	#N/A	#N/A	#N/A	-0.305638	1.28966	#N/A	#N/A	#N/A	#N/A	0.513743	1.65967	#N/A	#N/A	-0.160786	#N/A	#N/A	0.05416	-1.20496
KXD1	0.153215	#N/A	-0.781736	#N/A	#N/A	0.21947	#N/A	#N/A	#N/A	-1.37803	-0.456621	#N/A	#N/A	-0.868837	-0.0629068	-0.500032	#N/A	-0.630647	#N/A	-0.925658	#N/A	1.09769	#N/A	#N/A	#N/A	#N/A	#N/A	#N/A	-0.0116283	#N/A	#N/A	#N/A	#N/A	0.02839	-1.04867	#N/A	#N/A	#N/A	#N/A	#N/A	-0.991959	-0.254216	#N/A	#N/A	0.084511	#N/A	#N/A	-1.59061	1.91171
TOMM20	-0.963414	#N/A	2	#N/A	#N/A	-0.35812	#N/A	#N/A	#N/A	-0.503284	-1.39104	#N/A	#N/A	-0.578146	-0.273931	-0.802061	#N/A	0.151728	#N/A	#N/A	#N/A	-0.883056	#N/A	#N/A	#N/A	#N/A	#N/A	#N/A	-1.08515	#N/A	#N/A	#N/A	#N/A	-0.911067	-1.09468	-0.330168	#N/A	#N/A	#N/A	#N/A	-0.168247	-1.06064	#N/A	#N/A	-0.939363	#N/A	#N/A	2	0.719694
CLN5	1.29657	#N/A	-0.943348	#N/A	#N/A	0.214925	#N/A	#N/A	#N/A	0.515589	-0.535227	#N/A	#N/A	0.549609	0.196409	-0.360787	#N/A	-0.587218	#N/A	-1.23004	#N/A	1.26777	#N/A	#N/A	#N/A	#N/A	#N/A	#N/A	-0.0777158	#N/A	#N/A	#N/A	#N/A	0.405698	0.156611	0.74641	#N/A	#N/A	#N/A	#N/A	0.43863	-0.425352	#N/A	#N/A	-0.773341	#N/A	#N/A	-0.305505	0.960572
TPST1	-1.20206	#N/A	-0.0764045	#N/A	#N/A	0.238518	#N/A	#N/A	#N/A	0.352987	0.569378	#N/A	#N/A	-0.782235	-0.696289	-0.430349	#N/A	0.0892089	#N/A	0.184928	#N/A	-1.05413	#N/A	#N/A	#N/A	#N/A	#N/A	#N/A	1.43174	#N/A	#N/A	#N/A	#N/A	-0.163323	1.52536	-0.0592822	#N/A	#N/A	#N/A	#N/A	-0.693689	0.730037	#N/A	#N/A	-1.0081	#N/A	#N/A	-1.54303	0.42327
NPC2	-1.02343	#N/A	0.356659	#N/A	#N/A	0.165874	#N/A	#N/A	#N/A	-0.331639	-0.983603	#N/A	#N/A	0.24817	-0.313717	1.35863	#N/A	0.430762	#N/A	-0.273202	#N/A	0.122711	#N/A	#N/A	#N/A	#N/A	#N/A	#N/A	-0.895961	#N/A	#N/A	#N/A	#N/A	-0.512904	-0.332329	-0.573052	#N/A	#N/A	#N/A	#N/A	-0.658504	0.554073	#N/A	#N/A	-0.69732	#N/A	#N/A	0.119211	-0.0844613
MTERFD2	-1.3548	#N/A	1.02543	#N/A	#N/A	-0.781714	#N/A	#N/A	#N/A	0.906813	-0.601433	#N/A	#N/A	-1.36205	-0.104835	-0.0364261	#N/A	-0.0500301	#N/A	#N/A	#N/A	-0.333072	#N/A	#N/A	#N/A	#N/A	#N/A	#N/A	0.344978	#N/A	#N/A	#N/A	#N/A	-1.28283	-1.43957	-0.257603	#N/A	#N/A	#N/A	#N/A	-0.464436	-0.383203	#N/A	#N/A	-1.11244	#N/A	#N/A	0.384259	-0.422106
GABPB2	0.742935	#N/A	-2	#N/A	#N/A	-0.265631	#N/A	#N/A	#N/A	-0.484605	1.4689	#N/A	#N/A	1.20437	0.099145	#N/A	#N/A	-0.17455	#N/A	0.797375	#N/A	0.93952	#N/A	#N/A	#N/A	#N/A	#N/A	#N/A	-0.504518	#N/A	#N/A	#N/A	#N/A	-1.50938	-0.21777	0.850554	#N/A	#N/A	#N/A	#N/A	-0.607313	-1.45474	#N/A	#N/A	0.752561	#N/A	#N/A	-0.416933	-1.69811
C16orf70	0.761195	#N/A	-1.28426	#N/A	#N/A	-0.124487	#N/A	#N/A	#N/A	1.43313	-1.00248	#N/A	#N/A	-0.470731	1.83013	0.743152	#N/A	-0.337103	#N/A	-1.16502	#N/A	0.832512	#N/A	#N/A	#N/A	#N/A	#N/A	#N/A	-0.124773	#N/A	#N/A	#N/A	#N/A	0.188311	-1.41717	-0.436342	#N/A	#N/A	#N/A	#N/A	-0.034134	0.477974	#N/A	#N/A	0.266626	#N/A	#N/A	0.0375502	0.959551
ARHGEF26	0.391518	#N/A	0.28605	#N/A	#N/A	-1.42979	#N/A	#N/A	#N/A	-0.0328874	2	#N/A	#N/A	0.366356	0.350461	0.493323	#N/A	-0.457564	#N/A	0.657392	#N/A	#N/A	#N/A	#N/A	#N/A	#N/A	#N/A	#N/A	-0.563234	#N/A	#N/A	#N/A	#N/A	0.181352	0.592502	-0.25837	#N/A	#N/A	#N/A	#N/A	#N/A	-1.01678	#N/A	#N/A	-1.26194	#N/A	#N/A	1.34817	1.71764
UNC5B	0.994298	#N/A	0.0110464	#N/A	#N/A	0.346477	#N/A	#N/A	#N/A	0.224806	-0.24655	#N/A	#N/A	-0.877342	-1.18238	-2	#N/A	1.17094	#N/A	-1.18275	#N/A	-1.31054	#N/A	#N/A	#N/A	#N/A	#N/A	#N/A	-0.386412	#N/A	#N/A	#N/A	#N/A	1.76745	-1.41533	2	#N/A	#N/A	#N/A	#N/A	-0.153966	1.22003	#N/A	#N/A	0.795566	#N/A	#N/A	-0.258684	0.417553
AMBRA1	-0.501649	#N/A	1.11103	#N/A	#N/A	0.502851	#N/A	#N/A	#N/A	0.0462218	-0.283633	#N/A	#N/A	-0.468704	0.625821	0.068836	#N/A	-0.683242	#N/A	2	#N/A	0.278789	#N/A	#N/A	#N/A	#N/A	#N/A	#N/A	-1.09898	#N/A	#N/A	#N/A	#N/A	0.0406405	-1.33191	#N/A	#N/A	#N/A	#N/A	#N/A	1.37787	-1.18519	#N/A	#N/A	-0.179868	#N/A	#N/A	1.02989	0.162861
MGAT5	1.50134	#N/A	0.0410846	#N/A	#N/A	-0.162518	#N/A	#N/A	#N/A	-0.70286	-0.533662	#N/A	#N/A	-0.716531	#N/A	-1.0623	#N/A	-0.470311	#N/A	2	#N/A	2	#N/A	#N/A	#N/A	#N/A	#N/A	#N/A	-0.389687	#N/A	#N/A	#N/A	#N/A	1.43402	0.495349	-0.209052	#N/A	#N/A	#N/A	#N/A	-0.357901	0.128494	#N/A	#N/A	1.78274	#N/A	#N/A	-0.251536	-0.655344
MERTK	-0.559786	#N/A	0.228206	#N/A	#N/A	-0.251046	#N/A	#N/A	#N/A	#N/A	#N/A	#N/A	#N/A	-0.632515	-1.67999	#N/A	#N/A	#N/A	#N/A	#N/A	#N/A	-0.789044	#N/A	#N/A	#N/A	#N/A	#N/A	#N/A	-1.55414	#N/A	#N/A	#N/A	#N/A	0.177505	#N/A	0.085982	#N/A	#N/A	#N/A	#N/A	-1.1258	0.69831	#N/A	#N/A	0.356909	#N/A	#N/A	-1.28966	1.31041
TMEM102	#N/A	#N/A	#N/A	#N/A	#N/A	0.898442	#N/A	#N/A	#N/A	-0.740338	-0.777917	#N/A	#N/A	0.859127	0.0311716	-0.0215641	#N/A	0.207047	#N/A	#N/A	#N/A	0.208664	#N/A	#N/A	#N/A	#N/A	#N/A	#N/A	-0.583244	#N/A	#N/A	#N/A	#N/A	#N/A	#N/A	-0.21289	#N/A	#N/A	#N/A	#N/A	-0.6474	1.1187	#N/A	#N/A	1.16375	#N/A	#N/A	1.96402	-1.01628
EXT1	-0.234223	#N/A	-0.559743	#N/A	#N/A	0.913055	#N/A	#N/A	#N/A	-0.145803	-0.927564	#N/A	#N/A	-0.615741	-1.80842	#N/A	#N/A	-0.159726	#N/A	0.525104	#N/A	#N/A	#N/A	#N/A	#N/A	#N/A	#N/A	#N/A	-0.0906164	#N/A	#N/A	#N/A	#N/A	1.6797	#N/A	1.14648	#N/A	#N/A	#N/A	#N/A	#N/A	0.406294	#N/A	#N/A	0.322743	#N/A	#N/A	-0.706315	0.726943
NEGR1	0.236076	#N/A	-1.84105	#N/A	#N/A	1.12955	#N/A	#N/A	#N/A	#N/A	0.51223	#N/A	#N/A	2	-0.465331	0.289801	#N/A	0.938543	#N/A	-0.393033	#N/A	-1.12533	#N/A	#N/A	#N/A	#N/A	#N/A	#N/A	#N/A	#N/A	#N/A	#N/A	#N/A	0.615624	-0.285652	#N/A	#N/A	#N/A	#N/A	#N/A	-0.71789	0.950531	#N/A	#N/A	-1.05075	#N/A	#N/A	-0.41046	#N/A
ABRACL	0.131692	#N/A	-0.896083	#N/A	#N/A	0.287563	#N/A	#N/A	#N/A	1.25015	0.336421	#N/A	#N/A	-0.252669	0.54203	#N/A	#N/A	-0.334244	#N/A	-0.952608	#N/A	1.07454	#N/A	#N/A	#N/A	#N/A	#N/A	#N/A	-1.78281	#N/A	#N/A	#N/A	#N/A	-1.00925	#N/A	0.595612	#N/A	#N/A	#N/A	#N/A	-0.576516	-0.438088	#N/A	#N/A	-0.237359	#N/A	#N/A	0.240483	0.150723
CASP9	1.74674	#N/A	-1.37723	#N/A	#N/A	1.16995	#N/A	#N/A	#N/A	-0.171282	-1.66657	#N/A	#N/A	-0.519766	1.9584	-0.218481	#N/A	0.112513	#N/A	-0.920209	#N/A	2	#N/A	#N/A	#N/A	#N/A	#N/A	#N/A	-0.310877	#N/A	#N/A	#N/A	#N/A	0.330307	-1.08605	0.492275	#N/A	#N/A	#N/A	#N/A	-0.302328	0.224221	#N/A	#N/A	1.9466	#N/A	#N/A	-0.973331	0.1268
FOXA1	1.34743	#N/A	-0.411965	#N/A	#N/A	0.706496	#N/A	#N/A	#N/A	#N/A	0.209895	#N/A	#N/A	0.00589477	#N/A	#N/A	#N/A	-0.228921	#N/A	-1.42903	#N/A	0.00128691	#N/A	#N/A	#N/A	#N/A	#N/A	#N/A	-0.0721599	#N/A	#N/A	#N/A	#N/A	0.679867	1.03516	0.797974	#N/A	#N/A	#N/A	#N/A	0.885565	#N/A	#N/A	#N/A	0.21775	#N/A	#N/A	-0.368301	#N/A
VPS37C	0.821754	#N/A	-1.02061	#N/A	#N/A	1.34096	#N/A	#N/A	#N/A	1.22423	0.256785	#N/A	#N/A	0.0468246	0.031943	-1.06338	#N/A	0.565462	#N/A	-0.682655	#N/A	-1.30793	#N/A	#N/A	#N/A	#N/A	#N/A	#N/A	0.881436	#N/A	#N/A	#N/A	#N/A	0.313814	-0.374419	1.06536	#N/A	#N/A	#N/A	#N/A	0.157819	0.617169	#N/A	#N/A	0.429363	#N/A	#N/A	-0.339751	-0.0469566
DPY19L3	0.623993	#N/A	0.0648957	#N/A	#N/A	0.129107	#N/A	#N/A	#N/A	0.867487	0.758151	#N/A	#N/A	0.368196	-1.73298	0.247811	#N/A	0.820715	#N/A	-0.421707	#N/A	-0.138884	#N/A	#N/A	#N/A	#N/A	#N/A	#N/A	0.717639	#N/A	#N/A	#N/A	#N/A	0.308882	0.881696	1.72522	#N/A	#N/A	#N/A	#N/A	0.0117155	0.415507	#N/A	#N/A	1.10772	#N/A	#N/A	-0.490043	-0.703727
CDR2	#N/A	#N/A	#N/A	#N/A	#N/A	#N/A	#N/A	#N/A	#N/A	#N/A	-0.138518	#N/A	#N/A	-0.268128	#N/A	2	#N/A	1.28346	#N/A	#N/A	#N/A	-0.901101	#N/A	#N/A	#N/A	#N/A	#N/A	#N/A	-0.932712	#N/A	#N/A	#N/A	#N/A	#N/A	-1.18044	-0.199872	#N/A	#N/A	#N/A	#N/A	0.389893	0.114745	#N/A	#N/A	2	#N/A	#N/A	-0.0995893	0.659567
C7orf43	-0.196344	#N/A	-1.42661	#N/A	#N/A	-1.94213	#N/A	#N/A	#N/A	0.862813	#N/A	#N/A	#N/A	0.253272	#N/A	0.0637635	#N/A	0.0640725	#N/A	0.627293	#N/A	#N/A	#N/A	#N/A	#N/A	#N/A	#N/A	#N/A	-0.193489	#N/A	#N/A	#N/A	#N/A	0.685666	#N/A	-1.60725	#N/A	#N/A	#N/A	#N/A	#N/A	#N/A	#N/A	#N/A	-0.770031	#N/A	#N/A	0.0174558	-1.07487
ELP5	-1.23966	#N/A	-0.815889	#N/A	#N/A	0.589889	#N/A	#N/A	#N/A	1.74373	#N/A	#N/A	#N/A	-1.23974	1.01967	-1.01494	#N/A	-0.270545	#N/A	-0.143629	#N/A	0.623092	#N/A	#N/A	#N/A	#N/A	#N/A	#N/A	0.224226	#N/A	#N/A	#N/A	#N/A	-2	-0.379752	-0.223434	#N/A	#N/A	#N/A	#N/A	0.353521	-0.047	#N/A	#N/A	1.8946	#N/A	#N/A	0.616628	1.35274
TMEM33	1.87513	#N/A	0.54826	#N/A	#N/A	-0.572388	#N/A	#N/A	#N/A	1.28026	0.705823	#N/A	#N/A	0.512179	-0.190992	-1.67553	#N/A	-0.143999	#N/A	0.707989	#N/A	0.160158	#N/A	#N/A	#N/A	#N/A	#N/A	#N/A	-0.288901	#N/A	#N/A	#N/A	#N/A	-0.402338	-1.38178	0.0594328	#N/A	#N/A	#N/A	#N/A	-0.467252	-0.44372	#N/A	#N/A	-1.26266	#N/A	#N/A	-0.203018	1.46407
DSE	-1.37141	#N/A	-0.574238	#N/A	#N/A	0.00939822	#N/A	#N/A	#N/A	0.85965	-0.370907	#N/A	#N/A	-1.41706	-1.11959	1.64002	#N/A	0.137211	#N/A	0.0224665	#N/A	-0.866277	#N/A	#N/A	#N/A	#N/A	#N/A	#N/A	-0.076252	#N/A	#N/A	#N/A	#N/A	0.296846	-0.0477344	0.240791	#N/A	#N/A	#N/A	#N/A	-0.536344	0.338501	#N/A	#N/A	-0.260851	#N/A	#N/A	-1.01904	1.08071
USP33	1.74001	#N/A	0.788002	#N/A	#N/A	0.860782	#N/A	#N/A	#N/A	1.17073	0.899997	#N/A	#N/A	0.959304	-1.43768	-0.547975	#N/A	-0.15971	#N/A	0.67679	#N/A	0.441858	#N/A	#N/A	#N/A	#N/A	#N/A	#N/A	0.317547	#N/A	#N/A	#N/A	#N/A	0.0715055	0.212649	#N/A	#N/A	#N/A	#N/A	#N/A	1.59609	0.35385	#N/A	#N/A	-0.123273	#N/A	#N/A	-0.387305	0.510795
MGRN1	0.899271	#N/A	-0.764955	#N/A	#N/A	0.707312	#N/A	#N/A	#N/A	0.240711	1.01556	#N/A	#N/A	2	-0.673147	-0.149414	#N/A	0.389361	#N/A	-0.139542	#N/A	#N/A	#N/A	#N/A	#N/A	#N/A	#N/A	#N/A	0.359593	#N/A	#N/A	#N/A	#N/A	-0.199149	-0.409187	#N/A	#N/A	#N/A	#N/A	#N/A	#N/A	-1.22641	#N/A	#N/A	-0.761509	#N/A	#N/A	0.345811	0.898752
MMP15	#N/A	#N/A	#N/A	#N/A	#N/A	#N/A	#N/A	#N/A	#N/A	-0.816127	0.743654	#N/A	#N/A	0.963148	-1.49645	#N/A	#N/A	-0.0269151	#N/A	0.484822	#N/A	-1.32968	#N/A	#N/A	#N/A	#N/A	#N/A	#N/A	#N/A	#N/A	#N/A	#N/A	#N/A	#N/A	0.769294	#N/A	#N/A	#N/A	#N/A	#N/A	1.34318	0.0363328	#N/A	#N/A	-1.35339	#N/A	#N/A	-0.880053	#N/A
CNOT8	0.272806	#N/A	-0.86972	#N/A	#N/A	-0.659758	#N/A	#N/A	#N/A	0.462163	1.17774	#N/A	#N/A	-0.864231	0.248632	-0.481986	#N/A	-0.628862	#N/A	0.961117	#N/A	-0.619076	#N/A	#N/A	#N/A	#N/A	#N/A	#N/A	-0.0950104	#N/A	#N/A	#N/A	#N/A	0.855926	-0.339193	-0.37574	#N/A	#N/A	#N/A	#N/A	0.994339	-0.344708	#N/A	#N/A	-0.733906	#N/A	#N/A	-0.758202	0.33536
LAMTOR5	-0.1456	#N/A	-1.3788	#N/A	#N/A	-0.500853	#N/A	#N/A	#N/A	0.570258	-2	#N/A	#N/A	0.565501	0.507794	-0.349074	#N/A	-0.340036	#N/A	0.0853675	#N/A	-0.305457	#N/A	#N/A	#N/A	#N/A	#N/A	#N/A	0.988747	#N/A	#N/A	#N/A	#N/A	0.00979426	-0.377814	1.78614	#N/A	#N/A	#N/A	#N/A	0.214424	-0.203731	#N/A	#N/A	-0.0757128	#N/A	#N/A	-1.25058	1.75979
SEMA3F	-1.01846	#N/A	0.362283	#N/A	#N/A	2	#N/A	#N/A	#N/A	-0.385178	0.1656	#N/A	#N/A	#N/A	-0.718174	1.36678	#N/A	-0.664522	#N/A	2	#N/A	-0.681489	#N/A	#N/A	#N/A	#N/A	#N/A	#N/A	-0.709967	#N/A	#N/A	#N/A	#N/A	2	-0.10707	#N/A	#N/A	#N/A	#N/A	#N/A	1.00494	-0.239555	#N/A	#N/A	-0.18729	#N/A	#N/A	0.880211	-1.40779
UBASH3B	-0.177321	#N/A	-1.18124	#N/A	#N/A	-0.63427	#N/A	#N/A	#N/A	0.234228	1.26341	#N/A	#N/A	-1.03254	0.311435	#N/A	#N/A	-0.832588	#N/A	-0.254955	#N/A	-0.94112	#N/A	#N/A	#N/A	#N/A	#N/A	#N/A	0.569272	#N/A	#N/A	#N/A	#N/A	0.507502	-1.83797	-1.58033	#N/A	#N/A	#N/A	#N/A	0.171665	#N/A	#N/A	#N/A	#N/A	#N/A	#N/A	-0.768757	0.716172
REEP4	0.675379	#N/A	0.784592	#N/A	#N/A	-1.21076	#N/A	#N/A	#N/A	2	-0.275517	#N/A	#N/A	-0.993755	-0.665132	-0.908161	#N/A	-0.144375	#N/A	0.235364	#N/A	-0.303394	#N/A	#N/A	#N/A	#N/A	#N/A	#N/A	-2	#N/A	#N/A	#N/A	#N/A	0.299049	-0.184867	0.176062	#N/A	#N/A	#N/A	#N/A	-0.546205	-0.227964	#N/A	#N/A	0.101583	#N/A	#N/A	-1.34006	-0.339311
NDUFS5	-0.632318	#N/A	-0.284133	#N/A	#N/A	-0.411405	#N/A	#N/A	#N/A	-2	-0.992776	#N/A	#N/A	0.92179	1.47692	0.993463	#N/A	-0.315917	#N/A	0.828111	#N/A	0.300589	#N/A	#N/A	#N/A	#N/A	#N/A	#N/A	-0.236425	#N/A	#N/A	#N/A	#N/A	-0.889586	1.00174	-0.941552	#N/A	#N/A	#N/A	#N/A	0.507259	-1.47493	#N/A	#N/A	0.221761	#N/A	#N/A	2	-0.36954
AZI2	0.165921	#N/A	-0.163902	#N/A	#N/A	-0.588806	#N/A	#N/A	#N/A	#N/A	0.000923048	#N/A	#N/A	0.726756	-0.387797	0.381041	#N/A	-0.480831	#N/A	2	#N/A	-0.419076	#N/A	#N/A	#N/A	#N/A	#N/A	#N/A	0.400196	#N/A	#N/A	#N/A	#N/A	0.0160265	0.0871251	0.392204	#N/A	#N/A	#N/A	#N/A	0.316022	-0.628812	#N/A	#N/A	-0.243314	#N/A	#N/A	0.76416	-1.69058
WLS	-1.06087	#N/A	-0.0485446	#N/A	#N/A	-0.525255	#N/A	#N/A	#N/A	-0.588225	1.73153	#N/A	#N/A	0.056484	-2	-0.403278	#N/A	0.123535	#N/A	-0.894515	#N/A	-0.586562	#N/A	#N/A	#N/A	#N/A	#N/A	#N/A	1.06861	#N/A	#N/A	#N/A	#N/A	-0.664468	-0.169614	#N/A	#N/A	#N/A	#N/A	#N/A	-0.269797	-0.28063	#N/A	#N/A	0.551476	#N/A	#N/A	-0.184976	-0.632338
C2orf47	1.34265	#N/A	0.833954	#N/A	#N/A	-1.38488	#N/A	#N/A	#N/A	#N/A	-0.693752	#N/A	#N/A	-0.217531	-0.555795	-1.2892	#N/A	-0.883193	#N/A	-1.06583	#N/A	-0.48077	#N/A	#N/A	#N/A	#N/A	#N/A	#N/A	-0.200772	#N/A	#N/A	#N/A	#N/A	0.132801	-0.983281	-1.46074	#N/A	#N/A	#N/A	#N/A	0.400662	-0.739251	#N/A	#N/A	-0.781375	#N/A	#N/A	0.513778	0.112427
ADAR	-0.573476	#N/A	2	#N/A	#N/A	-0.771209	#N/A	#N/A	#N/A	0.242655	-1.09653	#N/A	#N/A	-0.0156893	0.0819113	-0.338814	#N/A	-0.393274	#N/A	-0.0968021	#N/A	0.808027	#N/A	#N/A	#N/A	#N/A	#N/A	#N/A	-1.18739	#N/A	#N/A	#N/A	#N/A	-1.0056	1.02088	-0.47646	#N/A	#N/A	#N/A	#N/A	-1.14505	-1.21717	#N/A	#N/A	-0.0150141	#N/A	#N/A	-0.626046	-0.765138
ZC3H11A	-1.20203	#N/A	-0.658896	#N/A	#N/A	-0.75557	#N/A	#N/A	#N/A	-0.615033	-0.260195	#N/A	#N/A	0.0560498	0.466897	-0.0721905	#N/A	-0.606012	#N/A	-0.64626	#N/A	-0.554574	#N/A	#N/A	#N/A	#N/A	#N/A	#N/A	-0.633099	#N/A	#N/A	#N/A	#N/A	-0.329595	0.615993	0.155346	#N/A	#N/A	#N/A	#N/A	-0.756937	0.385761	#N/A	#N/A	0.190501	#N/A	#N/A	2	-1.18826
SOX9	-0.765162	#N/A	-0.0984013	#N/A	#N/A	0.000835112	#N/A	#N/A	#N/A	#N/A	-1.29854	#N/A	#N/A	0.931818	-0.0357092	-0.44865	#N/A	-0.175925	#N/A	-0.0410713	#N/A	-0.427605	#N/A	#N/A	#N/A	#N/A	#N/A	#N/A	-0.0607436	#N/A	#N/A	#N/A	#N/A	-0.360826	-0.314256	0.185435	#N/A	#N/A	#N/A	#N/A	-0.915908	0.0455731	#N/A	#N/A	1.31218	#N/A	#N/A	-0.830122	-0.825681
SMC3	-0.801955	#N/A	1.91075	#N/A	#N/A	0.25428	#N/A	#N/A	#N/A	-1.07004	-0.888338	#N/A	#N/A	-0.451382	1.42155	-0.901631	#N/A	-0.635523	#N/A	0.832085	#N/A	0.355536	#N/A	#N/A	#N/A	#N/A	#N/A	#N/A	-0.496947	#N/A	#N/A	#N/A	#N/A	-1.12628	-0.132093	-0.483467	#N/A	#N/A	#N/A	#N/A	-0.717616	-0.952742	#N/A	#N/A	-0.346946	#N/A	#N/A	2	-0.439769
SEH1L	-0.533369	#N/A	2	#N/A	#N/A	0.541654	#N/A	#N/A	#N/A	-1.53003	-1.18889	#N/A	#N/A	-0.498083	-0.738587	0.337517	#N/A	1.06394	#N/A	-0.271203	#N/A	0.812186	#N/A	#N/A	#N/A	#N/A	#N/A	#N/A	0.801147	#N/A	#N/A	#N/A	#N/A	-0.311374	-0.290721	0.0921429	#N/A	#N/A	#N/A	#N/A	-0.440214	-0.572821	#N/A	#N/A	0.133787	#N/A	#N/A	0.85098	-1.3434
NNT	-1.2328	#N/A	0.503344	#N/A	#N/A	-0.905267	#N/A	#N/A	#N/A	0.466187	-1.13927	#N/A	#N/A	0.190021	0.399607	-1.46797	#N/A	-0.155064	#N/A	-1.01881	#N/A	0.974987	#N/A	#N/A	#N/A	#N/A	#N/A	#N/A	-0.466031	#N/A	#N/A	#N/A	#N/A	-1.35421	-0.907202	-0.751567	#N/A	#N/A	#N/A	#N/A	0.382655	-1.16429	#N/A	#N/A	-0.518534	#N/A	#N/A	0.794364	-0.450967
NUP88	1.80519	#N/A	1.23835	#N/A	#N/A	0.820314	#N/A	#N/A	#N/A	-1.57217	-0.811157	#N/A	#N/A	0.141581	-0.442833	-0.313645	#N/A	2	#N/A	-0.790655	#N/A	0.891604	#N/A	#N/A	#N/A	#N/A	#N/A	#N/A	-0.65066	#N/A	#N/A	#N/A	#N/A	0.612085	-0.419485	-1.36297	#N/A	#N/A	#N/A	#N/A	-1.14145	-1.47569	#N/A	#N/A	-0.585104	#N/A	#N/A	1.61924	-0.354159
CDC42EP4	-0.764906	#N/A	-0.116902	#N/A	#N/A	-0.252216	#N/A	#N/A	#N/A	-1.96277	0.454	#N/A	#N/A	2	-0.518228	2	#N/A	-1.94898	#N/A	-0.474186	#N/A	-0.380637	#N/A	#N/A	#N/A	#N/A	#N/A	#N/A	-0.485774	#N/A	#N/A	#N/A	#N/A	0.604289	0.226992	0.119552	#N/A	#N/A	#N/A	#N/A	0.530402	-0.407465	#N/A	#N/A	-0.920397	#N/A	#N/A	0.268141	-0.480023
RBBP5	-0.385817	#N/A	0.113969	#N/A	#N/A	0.295683	#N/A	#N/A	#N/A	-0.588942	-0.88642	#N/A	#N/A	0.474464	0.901613	-1.07607	#N/A	0.31873	#N/A	0.0341731	#N/A	0.259712	#N/A	#N/A	#N/A	#N/A	#N/A	#N/A	-0.427383	#N/A	#N/A	#N/A	#N/A	-1.56286	-0.330462	0.17524	#N/A	#N/A	#N/A	#N/A	-1.3175	-1.55273	#N/A	#N/A	-0.0458436	#N/A	#N/A	2	-0.308672
THNSL1	0.113914	#N/A	0.734023	#N/A	#N/A	-0.0783275	#N/A	#N/A	#N/A	-0.365415	-1.47353	#N/A	#N/A	-0.0336971	-0.367321	-0.889536	#N/A	-0.84744	#N/A	-1.42394	#N/A	-0.897675	#N/A	#N/A	#N/A	#N/A	#N/A	#N/A	1.26995	#N/A	#N/A	#N/A	#N/A	-0.517444	-0.161328	-0.587386	#N/A	#N/A	#N/A	#N/A	0.208514	-0.433698	#N/A	#N/A	0.301861	#N/A	#N/A	-1.87774	-1.09321
GATAD2B	-0.922461	#N/A	-0.573879	#N/A	#N/A	0.0606943	#N/A	#N/A	#N/A	-0.43068	-0.543352	#N/A	#N/A	1.29872	0.0989299	0.43667	#N/A	0.548381	#N/A	-0.368277	#N/A	-0.307909	#N/A	#N/A	#N/A	#N/A	#N/A	#N/A	-0.258271	#N/A	#N/A	#N/A	#N/A	-0.272885	1.66414	0.773433	#N/A	#N/A	#N/A	#N/A	-0.638488	-0.407524	#N/A	#N/A	0.544984	#N/A	#N/A	1.43192	-0.537495
PATL1	-1.9985	#N/A	-1.11205	#N/A	#N/A	-0.43857	#N/A	#N/A	#N/A	1.66066	-0.366091	#N/A	#N/A	-1.01249	0.136655	-1.06246	#N/A	0.633447	#N/A	-0.29082	#N/A	-0.582892	#N/A	#N/A	#N/A	#N/A	#N/A	#N/A	-0.101887	#N/A	#N/A	#N/A	#N/A	0.0147863	-0.834684	-1.04629	#N/A	#N/A	#N/A	#N/A	1.11411	-0.124656	#N/A	#N/A	-0.99048	#N/A	#N/A	-1.12877	0.397027
KDM3A	-0.815357	#N/A	-1.0484	#N/A	#N/A	0.546241	#N/A	#N/A	#N/A	-0.00170028	-1.01625	#N/A	#N/A	-1.25469	0.458005	-0.281268	#N/A	-0.130647	#N/A	-0.830245	#N/A	0.291723	#N/A	#N/A	#N/A	#N/A	#N/A	#N/A	-0.0791324	#N/A	#N/A	#N/A	#N/A	0.138018	-0.41766	-0.357743	#N/A	#N/A	#N/A	#N/A	-1.16494	-1.24079	#N/A	#N/A	-0.740235	#N/A	#N/A	-0.807424	0.312086
NOS1AP	0.444137	#N/A	-1.05311	#N/A	#N/A	0.596796	#N/A	#N/A	#N/A	-1.08644	0.118081	#N/A	#N/A	1.74526	-0.322564	0.273878	#N/A	-0.633799	#N/A	0.706281	#N/A	2	#N/A	#N/A	#N/A	#N/A	#N/A	#N/A	-0.00160893	#N/A	#N/A	#N/A	#N/A	0.641935	1.72585	-0.494994	#N/A	#N/A	#N/A	#N/A	-0.245465	0.369022	#N/A	#N/A	1.88536	#N/A	#N/A	1.19685	-0.202056
SUZ12	-0.057333	#N/A	-0.593866	#N/A	#N/A	-0.0517641	#N/A	#N/A	#N/A	-1.22018	-1.00774	#N/A	#N/A	0.171409	1.55461	0.138689	#N/A	0.161822	#N/A	0.239344	#N/A	-0.579324	#N/A	#N/A	#N/A	#N/A	#N/A	#N/A	-0.994562	#N/A	#N/A	#N/A	#N/A	1.73815	0.818328	-0.621008	#N/A	#N/A	#N/A	#N/A	-0.609533	0.00238862	#N/A	#N/A	-0.510181	#N/A	#N/A	0.890918	-0.587006
WDR18	-0.431289	#N/A	1.62648	#N/A	#N/A	-0.195742	#N/A	#N/A	#N/A	-0.52118	-1.93757	#N/A	#N/A	0.0722642	0.677262	1.14253	#N/A	-1.06835	#N/A	0.468034	#N/A	0.893507	#N/A	#N/A	#N/A	#N/A	#N/A	#N/A	0.0155664	#N/A	#N/A	#N/A	#N/A	-1.02248	0.833218	-0.509738	#N/A	#N/A	#N/A	#N/A	-1.11383	0.259682	#N/A	#N/A	0.591364	#N/A	#N/A	1.01711	-2
PKP1	-0.240434	#N/A	0.205513	#N/A	#N/A	-0.022436	#N/A	#N/A	#N/A	-0.634416	-0.485318	#N/A	#N/A	-0.388797	-1.12178	-0.10039	#N/A	-0.690032	#N/A	-0.703525	#N/A	-0.352849	#N/A	#N/A	#N/A	#N/A	#N/A	#N/A	0.338717	#N/A	#N/A	#N/A	#N/A	-0.489529	-0.0256481	-0.148891	#N/A	#N/A	#N/A	#N/A	-0.891125	-0.285072	#N/A	#N/A	0.172554	#N/A	#N/A	-0.674704	-0.762704
CTU1	-0.651627	#N/A	0.208281	#N/A	#N/A	0.128061	#N/A	#N/A	#N/A	0.337151	#N/A	#N/A	#N/A	-0.23569	-0.402237	#N/A	#N/A	-0.303268	#N/A	#N/A	#N/A	-0.433541	#N/A	#N/A	#N/A	#N/A	#N/A	#N/A	-2	#N/A	#N/A	#N/A	#N/A	0.0354433	1.2607	0.374277	#N/A	#N/A	#N/A	#N/A	1.59503	0.0987848	#N/A	#N/A	-0.117792	#N/A	#N/A	-0.259314	-2
ARID1A	0.408563	#N/A	-0.0902103	#N/A	#N/A	0.376279	#N/A	#N/A	#N/A	0.3837	0.844951	#N/A	#N/A	0.787617	-0.2134	1.30451	#N/A	-0.692383	#N/A	1.09828	#N/A	0.738465	#N/A	#N/A	#N/A	#N/A	#N/A	#N/A	-1.57311	#N/A	#N/A	#N/A	#N/A	-0.77978	0.223333	0.455241	#N/A	#N/A	#N/A	#N/A	-0.315276	0.128021	#N/A	#N/A	0.684446	#N/A	#N/A	1.604	-0.7604
TRPS1	-0.91851	#N/A	0.339044	#N/A	#N/A	-0.207117	#N/A	#N/A	#N/A	0.251505	-0.761641	#N/A	#N/A	-0.371556	0.0428486	0.28643	#N/A	0.0950556	#N/A	0.105968	#N/A	-0.14146	#N/A	#N/A	#N/A	#N/A	#N/A	#N/A	-0.937954	#N/A	#N/A	#N/A	#N/A	-0.294842	-0.0897686	0.406291	#N/A	#N/A	#N/A	#N/A	0.930023	-0.463423	#N/A	#N/A	-0.356556	#N/A	#N/A	1.92017	-0.486804
ZMYM4	-0.0760231	#N/A	-1.01114	#N/A	#N/A	0.826167	#N/A	#N/A	#N/A	-0.362155	0.18508	#N/A	#N/A	0.43733	0.581561	0.262124	#N/A	-0.555833	#N/A	-0.593887	#N/A	-0.0361176	#N/A	#N/A	#N/A	#N/A	#N/A	#N/A	-0.277416	#N/A	#N/A	#N/A	#N/A	-0.67541	0.740999	0.141611	#N/A	#N/A	#N/A	#N/A	-0.356035	-0.188858	#N/A	#N/A	0.664725	#N/A	#N/A	1.49871	-0.0661796
RBM34	-0.859014	#N/A	0.265225	#N/A	#N/A	-1.07477	#N/A	#N/A	#N/A	-1.28026	0.323585	#N/A	#N/A	-0.0236831	-0.250514	-0.131333	#N/A	0.397537	#N/A	-0.465821	#N/A	0.253763	#N/A	#N/A	#N/A	#N/A	#N/A	#N/A	-0.457164	#N/A	#N/A	#N/A	#N/A	-0.475185	-0.0657015	0.00534106	#N/A	#N/A	#N/A	#N/A	-0.219337	0.375475	#N/A	#N/A	0.363017	#N/A	#N/A	0.108554	-1.52444
DSC2	-0.323909	#N/A	0.795825	#N/A	#N/A	0.753147	#N/A	#N/A	#N/A	-0.846671	-0.720311	#N/A	#N/A	-0.309713	-1.14849	-0.123494	#N/A	-0.347717	#N/A	-1.52164	#N/A	-0.0386915	#N/A	#N/A	#N/A	#N/A	#N/A	#N/A	0.53097	#N/A	#N/A	#N/A	#N/A	-0.749483	0.139281	-0.921239	#N/A	#N/A	#N/A	#N/A	-0.164052	0.31114	#N/A	#N/A	0.276899	#N/A	#N/A	0.77967	-0.644025
WDR5	-0.474517	#N/A	0.484875	#N/A	#N/A	-1.08396	#N/A	#N/A	#N/A	-2	-0.768738	#N/A	#N/A	-0.210173	0.281509	-0.880304	#N/A	0.164819	#N/A	0.389463	#N/A	-0.394265	#N/A	#N/A	#N/A	#N/A	#N/A	#N/A	0.786889	#N/A	#N/A	#N/A	#N/A	-0.843788	0.535717	-1.22736	#N/A	#N/A	#N/A	#N/A	-1.17275	0.151304	#N/A	#N/A	0.908825	#N/A	#N/A	2	-0.70914
PPIH	0.0818486	#N/A	0.542428	#N/A	#N/A	-0.933413	#N/A	#N/A	#N/A	-0.691072	-0.790148	#N/A	#N/A	-0.671492	0.175937	2	#N/A	-1.30451	#N/A	0.0878706	#N/A	0.512278	#N/A	#N/A	#N/A	#N/A	#N/A	#N/A	0.314386	#N/A	#N/A	#N/A	#N/A	-1.04634	-0.593478	-0.775657	#N/A	#N/A	#N/A	#N/A	-0.848848	0.163334	#N/A	#N/A	0.150224	#N/A	#N/A	1.59869	0.11006
NIP7	-0.2568	#N/A	0.61819	#N/A	#N/A	-0.353463	#N/A	#N/A	#N/A	-0.816461	-0.372174	#N/A	#N/A	-0.514747	0.0533587	-0.574904	#N/A	-0.689203	#N/A	-0.00106372	#N/A	-1.02308	#N/A	#N/A	#N/A	#N/A	#N/A	#N/A	-0.708308	#N/A	#N/A	#N/A	#N/A	-0.204916	0.351643	-1.26184	#N/A	#N/A	#N/A	#N/A	-0.293115	-0.745241	#N/A	#N/A	-0.292829	#N/A	#N/A	-0.255247	-0.874479
MTHFSD	-0.897456	#N/A	-0.0988255	#N/A	#N/A	0.989017	#N/A	#N/A	#N/A	0.728225	-0.355466	#N/A	#N/A	-0.0547672	0.764109	#N/A	#N/A	-0.440846	#N/A	-1.14527	#N/A	-0.416455	#N/A	#N/A	#N/A	#N/A	#N/A	#N/A	0.260152	#N/A	#N/A	#N/A	#N/A	-1.07816	#N/A	-0.460608	#N/A	#N/A	#N/A	#N/A	-1.2288	-0.679831	#N/A	#N/A	0.23471	#N/A	#N/A	-0.203994	0.931591
CLP1	1.91118	#N/A	0.244326	#N/A	#N/A	0.196675	#N/A	#N/A	#N/A	0.941932	0.314084	#N/A	#N/A	0.244608	#N/A	0.259443	#N/A	-0.427004	#N/A	0.852105	#N/A	1.44331	#N/A	#N/A	#N/A	#N/A	#N/A	#N/A	-0.23049	#N/A	#N/A	#N/A	#N/A	0.311065	-0.228581	-2	#N/A	#N/A	#N/A	#N/A	0.688453	-0.0587452	#N/A	#N/A	-0.53322	#N/A	#N/A	-1.30943	0.771629
RAD21	0.0503636	#N/A	-0.517349	#N/A	#N/A	-0.163568	#N/A	#N/A	#N/A	-1.11133	-0.569873	#N/A	#N/A	-0.111413	1.75784	-1.0451	#N/A	-0.290946	#N/A	0.320211	#N/A	-0.840953	#N/A	#N/A	#N/A	#N/A	#N/A	#N/A	0.121028	#N/A	#N/A	#N/A	#N/A	-0.288496	0.701515	-0.482842	#N/A	#N/A	#N/A	#N/A	-0.395723	-0.255828	#N/A	#N/A	0.777884	#N/A	#N/A	1.68943	-0.91934
MTAP	-0.464978	#N/A	-1.83387	#N/A	#N/A	-0.272374	#N/A	#N/A	#N/A	-1.57637	-0.581001	#N/A	#N/A	-0.762074	-1.23764	-0.0330681	#N/A	-0.728273	#N/A	-0.915164	#N/A	0.579915	#N/A	#N/A	#N/A	#N/A	#N/A	#N/A	0.220597	#N/A	#N/A	#N/A	#N/A	-0.94429	-0.247445	-0.210449	#N/A	#N/A	#N/A	#N/A	0.327401	-0.128388	#N/A	#N/A	1.43224	#N/A	#N/A	-0.881044	-0.507585
CDC73	0.367434	#N/A	0.536592	#N/A	#N/A	-0.569458	#N/A	#N/A	#N/A	-0.94826	-1.06889	#N/A	#N/A	-0.456735	1.39546	-0.482503	#N/A	-0.399717	#N/A	0.00258651	#N/A	1.10491	#N/A	#N/A	#N/A	#N/A	#N/A	#N/A	-1.11384	#N/A	#N/A	#N/A	#N/A	-1.33616	0.959333	-0.487126	#N/A	#N/A	#N/A	#N/A	-0.557524	-1.06654	#N/A	#N/A	0.365824	#N/A	#N/A	2	-0.867708
NCAPG2	1.3648	#N/A	1.60894	#N/A	#N/A	0.348133	#N/A	#N/A	#N/A	0.398133	0.192686	#N/A	#N/A	-0.700586	0.361208	-0.228154	#N/A	-1.57268	#N/A	0.358318	#N/A	0.746212	#N/A	#N/A	#N/A	#N/A	#N/A	#N/A	-0.305022	#N/A	#N/A	#N/A	#N/A	1.04027	-0.468257	-1.29927	#N/A	#N/A	#N/A	#N/A	-0.802659	-1.23021	#N/A	#N/A	-0.403195	#N/A	#N/A	1.93742	0.474406
HNRNPU	0.335267	#N/A	2	#N/A	#N/A	0.350952	#N/A	#N/A	#N/A	-0.663133	-1.30378	#N/A	#N/A	0.495474	1.11537	-0.457107	#N/A	0.430467	#N/A	0.0156099	#N/A	0.626194	#N/A	#N/A	#N/A	#N/A	#N/A	#N/A	-0.924574	#N/A	#N/A	#N/A	#N/A	-0.703932	1.00011	0.0428312	#N/A	#N/A	#N/A	#N/A	-0.690343	-0.555674	#N/A	#N/A	0.473316	#N/A	#N/A	1.57737	-0.971295
MKI67	0.256608	#N/A	0.467937	#N/A	#N/A	-0.36803	#N/A	#N/A	#N/A	-0.0153376	-0.112729	#N/A	#N/A	-1.1959	0.985533	-0.676555	#N/A	-1.13243	#N/A	-0.97567	#N/A	1.56886	#N/A	#N/A	#N/A	#N/A	#N/A	#N/A	-1.29508	#N/A	#N/A	#N/A	#N/A	1.06665	0.846786	-1.00265	#N/A	#N/A	#N/A	#N/A	-0.745607	-1.09502	#N/A	#N/A	-0.854599	#N/A	#N/A	2	-0.363167
MDC1	-1.05443	#N/A	0.529675	#N/A	#N/A	0.336264	#N/A	#N/A	#N/A	-0.118941	-0.449296	#N/A	#N/A	-1.05426	-0.512958	0.0600959	#N/A	0.752338	#N/A	-0.911354	#N/A	1.41161	#N/A	#N/A	#N/A	#N/A	#N/A	#N/A	-0.7498	#N/A	#N/A	#N/A	#N/A	0.311322	-0.153095	-1.2184	#N/A	#N/A	#N/A	#N/A	-1.11588	-1.04885	#N/A	#N/A	-0.341409	#N/A	#N/A	1.84869	0.203164
ARHGEF2	-0.0789338	#N/A	-0.31785	#N/A	#N/A	-1.15068	#N/A	#N/A	#N/A	0.407068	1.01684	#N/A	#N/A	-0.747418	0.0123944	-0.4488	#N/A	-0.701911	#N/A	0.231049	#N/A	1.36627	#N/A	#N/A	#N/A	#N/A	#N/A	#N/A	-1.14421	#N/A	#N/A	#N/A	#N/A	-0.135771	-0.856202	-0.254521	#N/A	#N/A	#N/A	#N/A	-0.91746	-0.407303	#N/A	#N/A	-0.349827	#N/A	#N/A	1.39294	0.244085
NOLC1	-0.7379	#N/A	2	#N/A	#N/A	-0.665695	#N/A	#N/A	#N/A	-1.30123	-1.16798	#N/A	#N/A	-0.155368	0.140814	-0.467734	#N/A	-0.354324	#N/A	0.373039	#N/A	-0.73973	#N/A	#N/A	#N/A	#N/A	#N/A	#N/A	-0.332282	#N/A	#N/A	#N/A	#N/A	-0.397099	1.53236	-0.298641	#N/A	#N/A	#N/A	#N/A	-0.0694649	-0.750595	#N/A	#N/A	-0.0912444	#N/A	#N/A	1.23543	-1.52894
NELFE	1.67223	#N/A	2	#N/A	#N/A	0.133544	#N/A	#N/A	#N/A	-1.62618	0.139128	#N/A	#N/A	0.889122	0.35329	-1.26872	#N/A	0.302956	#N/A	-1.36551	#N/A	0.604454	#N/A	#N/A	#N/A	#N/A	#N/A	#N/A	-1.08692	#N/A	#N/A	#N/A	#N/A	0.816012	0.278746	0.908207	#N/A	#N/A	#N/A	#N/A	-0.0172653	-0.0124344	#N/A	#N/A	0.0988089	#N/A	#N/A	2	-0.24358
CPSF7	0.186824	#N/A	1.40861	#N/A	#N/A	0.0367368	#N/A	#N/A	#N/A	-0.157585	0.00794971	#N/A	#N/A	0.975078	1.07042	-0.0683988	#N/A	-0.609842	#N/A	-0.924609	#N/A	-0.155358	#N/A	#N/A	#N/A	#N/A	#N/A	#N/A	0.301271	#N/A	#N/A	#N/A	#N/A	0.330841	-0.966625	-0.507715	#N/A	#N/A	#N/A	#N/A	-0.152559	-0.487089	#N/A	#N/A	0.888397	#N/A	#N/A	-0.840684	-0.455293
DNTTIP2	0.182569	#N/A	-0.504565	#N/A	#N/A	-0.587797	#N/A	#N/A	#N/A	0.0588853	0.254146	#N/A	#N/A	1.20852	-0.935611	-0.416205	#N/A	-0.415107	#N/A	-0.0656823	#N/A	0.849586	#N/A	#N/A	#N/A	#N/A	#N/A	#N/A	-0.237854	#N/A	#N/A	#N/A	#N/A	0.00042371	0.455949	0.803668	#N/A	#N/A	#N/A	#N/A	0.327155	1.05283	#N/A	#N/A	0.236938	#N/A	#N/A	0.952177	-0.715862
C19orf43	-0.0730991	#N/A	-0.0165985	#N/A	#N/A	0.0780485	#N/A	#N/A	#N/A	-0.425995	0.818104	#N/A	#N/A	-0.398863	-0.029511	-0.939819	#N/A	-0.505004	#N/A	-0.66296	#N/A	0.816551	#N/A	#N/A	#N/A	#N/A	#N/A	#N/A	-1.75903	#N/A	#N/A	#N/A	#N/A	-0.23715	-1.08977	0.0287707	#N/A	#N/A	#N/A	#N/A	0.185759	-0.872883	#N/A	#N/A	-0.73108	#N/A	#N/A	1.69786	-0.159455
XRCC1	1.15677	#N/A	-0.28364	#N/A	#N/A	0.821504	#N/A	#N/A	#N/A	-0.593476	-2	#N/A	#N/A	-0.799488	2	-0.649396	#N/A	0.612644	#N/A	1.25106	#N/A	-0.0682444	#N/A	#N/A	#N/A	#N/A	#N/A	#N/A	-1.18006	#N/A	#N/A	#N/A	#N/A	-0.69061	-0.404315	-0.241434	#N/A	#N/A	#N/A	#N/A	-0.69274	-1.92464	#N/A	#N/A	1.59977	#N/A	#N/A	1.50743	-0.633389
CEBPB	-1.07071	#N/A	-0.527654	#N/A	#N/A	-0.727205	#N/A	#N/A	#N/A	-0.250591	-0.743713	#N/A	#N/A	-0.7847	0.360629	#N/A	#N/A	0.045854	#N/A	-0.677685	#N/A	-0.840279	#N/A	#N/A	#N/A	#N/A	#N/A	#N/A	-0.811208	#N/A	#N/A	#N/A	#N/A	1.02045	-0.432896	-0.239493	#N/A	#N/A	#N/A	#N/A	0.521051	-0.304741	#N/A	#N/A	-0.695874	#N/A	#N/A	-0.53822	-0.943924
SMC1A	-1.1787	#N/A	1.1545	#N/A	#N/A	-0.0663714	#N/A	#N/A	#N/A	-0.620017	-0.708827	#N/A	#N/A	-0.293941	1.95388	0.0815962	#N/A	-0.874857	#N/A	1.04922	#N/A	-0.520817	#N/A	#N/A	#N/A	#N/A	#N/A	#N/A	-0.773426	#N/A	#N/A	#N/A	#N/A	-1.02004	0.407232	-0.471553	#N/A	#N/A	#N/A	#N/A	-0.859212	-1.36132	#N/A	#N/A	0.00978157	#N/A	#N/A	2	-0.841691
CRABP2	-0.562108	#N/A	1.00696	#N/A	#N/A	1.25084	#N/A	#N/A	#N/A	-0.229294	-1.04922	#N/A	#N/A	-0.873827	2	-0.960596	#N/A	-0.0140947	#N/A	0.0178068	#N/A	0.0981546	#N/A	#N/A	#N/A	#N/A	#N/A	#N/A	-0.388752	#N/A	#N/A	#N/A	#N/A	0.0503915	-0.977719	0.368837	#N/A	#N/A	#N/A	#N/A	1.41686	-0.481391	#N/A	#N/A	-0.591162	#N/A	#N/A	-0.00169888	0.922477
CELSR2	1.1421	#N/A	1.37825	#N/A	#N/A	-0.352541	#N/A	#N/A	#N/A	-0.794317	-1.37616	#N/A	#N/A	1.92054	-1.11854	0.311302	#N/A	-0.520273	#N/A	0.403208	#N/A	1.56554	#N/A	#N/A	#N/A	#N/A	#N/A	#N/A	#N/A	#N/A	#N/A	#N/A	#N/A	2	0.887034	-0.33476	#N/A	#N/A	#N/A	#N/A	-0.795516	-0.206007	#N/A	#N/A	0.0374477	#N/A	#N/A	0.430623	0.430202
ETV6	-0.811019	#N/A	-0.961331	#N/A	#N/A	-0.213096	#N/A	#N/A	#N/A	0.0374382	0.114658	#N/A	#N/A	-0.994023	0.346016	-0.815235	#N/A	-0.574837	#N/A	-0.616819	#N/A	0.470687	#N/A	#N/A	#N/A	#N/A	#N/A	#N/A	-0.176782	#N/A	#N/A	#N/A	#N/A	-0.588177	-0.824305	-0.0303154	#N/A	#N/A	#N/A	#N/A	-0.953954	0.219781	#N/A	#N/A	0.781946	#N/A	#N/A	-0.399718	-0.419948
POLR2H	0.778921	#N/A	0.93101	#N/A	#N/A	-0.136467	#N/A	#N/A	#N/A	0.458237	0.826466	#N/A	#N/A	0.0336016	0.0275923	1.72985	#N/A	-0.177052	#N/A	-0.828953	#N/A	0.81674	#N/A	#N/A	#N/A	#N/A	#N/A	#N/A	0.188396	#N/A	#N/A	#N/A	#N/A	0.0314373	0.217932	-1.78851	#N/A	#N/A	#N/A	#N/A	0.617598	-1.03758	#N/A	#N/A	-1.6283	#N/A	#N/A	1.15355	0.209458
ZNF24	1.63869	#N/A	-0.46952	#N/A	#N/A	0.23992	#N/A	#N/A	#N/A	-1.1565	-0.35213	#N/A	#N/A	0.0861716	-0.516018	0.861293	#N/A	-0.348265	#N/A	0.186153	#N/A	0.603327	#N/A	#N/A	#N/A	#N/A	#N/A	#N/A	0.355366	#N/A	#N/A	#N/A	#N/A	-0.0741468	0.12163	-0.0450152	#N/A	#N/A	#N/A	#N/A	-0.565204	-0.55884	#N/A	#N/A	-0.161266	#N/A	#N/A	1.16011	0.0268347
ISCA1	-1.28634	#N/A	-0.070893	#N/A	#N/A	-0.838898	#N/A	#N/A	#N/A	-0.344284	-1.30463	#N/A	#N/A	-0.160075	-0.73303	-0.910535	#N/A	-0.0554915	#N/A	-0.480087	#N/A	-0.868107	#N/A	#N/A	#N/A	#N/A	#N/A	#N/A	0.451592	#N/A	#N/A	#N/A	#N/A	-1.00998	-1.33243	-0.692015	#N/A	#N/A	#N/A	#N/A	1.14603	-1.74419	#N/A	#N/A	0.739342	#N/A	#N/A	0.822805	#N/A
FAH	0.551473	#N/A	0.0261904	#N/A	#N/A	0.402536	#N/A	#N/A	#N/A	0.393884	0.298663	#N/A	#N/A	0.676026	0.0533063	-0.376443	#N/A	-0.575461	#N/A	-0.0637712	#N/A	1.30982	#N/A	#N/A	#N/A	#N/A	#N/A	#N/A	-0.443639	#N/A	#N/A	#N/A	#N/A	-0.414466	-0.485935	1.14877	#N/A	#N/A	#N/A	#N/A	0.660584	-0.0123332	#N/A	#N/A	0.469652	#N/A	#N/A	-0.0530489	0.225498
CRAT	1.61549	#N/A	-1.36906	#N/A	#N/A	-1.34813	#N/A	#N/A	#N/A	0.716984	0.863839	#N/A	#N/A	-0.476374	-0.407942	2	#N/A	-0.849175	#N/A	0.578381	#N/A	1.90236	#N/A	#N/A	#N/A	#N/A	#N/A	#N/A	-0.547611	#N/A	#N/A	#N/A	#N/A	0.349536	-0.623503	-0.481533	#N/A	#N/A	#N/A	#N/A	-0.303627	-0.121596	#N/A	#N/A	0.670617	#N/A	#N/A	0.0548942	0.0240456
FASN	1.01351	#N/A	1.47642	#N/A	#N/A	-0.634719	#N/A	#N/A	#N/A	0.0331476	-0.937175	#N/A	#N/A	2	1.87149	1.03553	#N/A	0.0245693	#N/A	-0.305232	#N/A	-0.0217722	#N/A	#N/A	#N/A	#N/A	#N/A	#N/A	-0.784129	#N/A	#N/A	#N/A	#N/A	0.342656	1.95421	-0.364165	#N/A	#N/A	#N/A	#N/A	-0.216889	-0.770491	#N/A	#N/A	-1.02601	#N/A	#N/A	0.083576	0.0889405
FKBP5	-0.0816956	#N/A	1.49416	#N/A	#N/A	-1.24868	#N/A	#N/A	#N/A	-0.150422	-0.159457	#N/A	#N/A	1.83681	-0.445808	0.850467	#N/A	-0.805948	#N/A	-0.188811	#N/A	1.34764	#N/A	#N/A	#N/A	#N/A	#N/A	#N/A	-0.614589	#N/A	#N/A	#N/A	#N/A	-0.627495	1.95781	-0.290813	#N/A	#N/A	#N/A	#N/A	-1.54944	-1.01017	#N/A	#N/A	0.225471	#N/A	#N/A	-0.573482	0.186629
UGDH	0.744525	#N/A	1.5581	#N/A	#N/A	0.431946	#N/A	#N/A	#N/A	1.11659	1.00594	#N/A	#N/A	2	-0.785707	-0.393592	#N/A	0.60128	#N/A	-0.741357	#N/A	0.40279	#N/A	#N/A	#N/A	#N/A	#N/A	#N/A	-0.526008	#N/A	#N/A	#N/A	#N/A	-0.308049	-1.0541	-0.319711	#N/A	#N/A	#N/A	#N/A	2	-0.372866	#N/A	#N/A	0.384539	#N/A	#N/A	-0.188182	1.2182
ALCAM	1.89568	#N/A	-1.28345	#N/A	#N/A	0.198331	#N/A	#N/A	#N/A	-0.793949	-0.841146	#N/A	#N/A	1.94014	-0.795611	-0.476289	#N/A	-1.07684	#N/A	0.102467	#N/A	0.804668	#N/A	#N/A	#N/A	#N/A	#N/A	#N/A	1.68404	#N/A	#N/A	#N/A	#N/A	-0.696894	0.686117	0.0809919	#N/A	#N/A	#N/A	#N/A	-1.10907	-0.452132	#N/A	#N/A	-0.174861	#N/A	#N/A	-0.151943	-0.50211
ALDH1A3	-0.583703	#N/A	-0.957049	#N/A	#N/A	0.506814	#N/A	#N/A	#N/A	-0.100468	0.874198	#N/A	#N/A	0.0493153	-0.0133643	0.896622	#N/A	-0.108776	#N/A	-0.670574	#N/A	0.42988	#N/A	#N/A	#N/A	#N/A	#N/A	#N/A	-0.668661	#N/A	#N/A	#N/A	#N/A	-0.85245	-1.0734	-0.679817	#N/A	#N/A	#N/A	#N/A	-1.2547	-0.583934	#N/A	#N/A	-1.46101	#N/A	#N/A	-0.0775704	0.411653
CROT	2	#N/A	-0.537765	#N/A	#N/A	0.954076	#N/A	#N/A	#N/A	-0.76494	0.843463	#N/A	#N/A	0.0864235	1.76159	-0.630816	#N/A	-0.172649	#N/A	-0.943148	#N/A	-1.03729	#N/A	#N/A	#N/A	#N/A	#N/A	#N/A	-0.381048	#N/A	#N/A	#N/A	#N/A	-0.406189	1.6862	0.587521	#N/A	#N/A	#N/A	#N/A	0.367329	-0.697445	#N/A	#N/A	1.20376	#N/A	#N/A	-0.683616	-0.30372
HAAO	-0.740326	#N/A	-0.240427	#N/A	#N/A	-0.151527	#N/A	#N/A	#N/A	-0.444256	0.52736	#N/A	#N/A	0.292524	-0.190602	0.242856	#N/A	0.27405	#N/A	0.0311544	#N/A	0.18252	#N/A	#N/A	#N/A	#N/A	#N/A	#N/A	1.92789	#N/A	#N/A	#N/A	#N/A	-1.1292	-0.654358	-0.376084	#N/A	#N/A	#N/A	#N/A	-1.3423	0.339423	#N/A	#N/A	-0.479331	#N/A	#N/A	-1.01969	0.314662
GM2A	-0.0989781	#N/A	-0.948835	#N/A	#N/A	-0.940641	#N/A	#N/A	#N/A	-0.260563	0.303964	#N/A	#N/A	-0.254862	1.21985	0.0129882	#N/A	1.28403	#N/A	-0.722749	#N/A	-0.358016	#N/A	#N/A	#N/A	#N/A	#N/A	#N/A	0.74451	#N/A	#N/A	#N/A	#N/A	-0.485716	0.338208	0.712638	#N/A	#N/A	#N/A	#N/A	-0.213045	-0.127042	#N/A	#N/A	-0.801706	#N/A	#N/A	-0.54181	-0.761301
IDH1	1.04144	#N/A	-0.249248	#N/A	#N/A	2	#N/A	#N/A	#N/A	-0.81678	1.18978	#N/A	#N/A	0.358174	-0.0768904	-0.111613	#N/A	0.143288	#N/A	-0.218306	#N/A	0.279318	#N/A	#N/A	#N/A	#N/A	#N/A	#N/A	0.267581	#N/A	#N/A	#N/A	#N/A	-0.244929	-0.842999	0.462776	#N/A	#N/A	#N/A	#N/A	-0.363388	-0.205037	#N/A	#N/A	-0.0982221	#N/A	#N/A	-1.28004	0.164443
CORO1B	0.802204	#N/A	0.787411	#N/A	#N/A	2	#N/A	#N/A	#N/A	0.758591	-1.73851	#N/A	#N/A	0.400617	1.88533	-0.775044	#N/A	0.970639	#N/A	1.45453	#N/A	0.184444	#N/A	#N/A	#N/A	#N/A	#N/A	#N/A	-1.02016	#N/A	#N/A	#N/A	#N/A	0.374374	-0.482926	-1.26105	#N/A	#N/A	#N/A	#N/A	-1.72408	-0.137546	#N/A	#N/A	-1.024	#N/A	#N/A	2	0.473144
SMPDL3A	0.716401	#N/A	0.0537193	#N/A	#N/A	0.718698	#N/A	#N/A	#N/A	-0.917999	-0.846183	#N/A	#N/A	#N/A	0.359681	#N/A	#N/A	-0.971496	#N/A	-0.37491	#N/A	-0.122873	#N/A	#N/A	#N/A	#N/A	#N/A	#N/A	1.29094	#N/A	#N/A	#N/A	#N/A	-0.0424854	-0.386072	#N/A	#N/A	#N/A	#N/A	#N/A	-0.146631	-0.318271	#N/A	#N/A	-1.02666	#N/A	#N/A	-0.627524	0.713006
RNF11	#N/A	#N/A	#N/A	#N/A	#N/A	1.01397	#N/A	#N/A	#N/A	1.52763	0.927994	#N/A	#N/A	0.815677	-1.82644	-0.92359	#N/A	-0.743885	#N/A	-0.828547	#N/A	-0.174119	#N/A	#N/A	#N/A	#N/A	#N/A	#N/A	0.58319	#N/A	#N/A	#N/A	#N/A	#N/A	0.818923	-0.493403	#N/A	#N/A	#N/A	#N/A	-1.02755	0.900564	#N/A	#N/A	-1.00492	#N/A	#N/A	-0.109393	-0.158541
APOD	-0.514629	#N/A	0.42547	#N/A	#N/A	-0.261037	#N/A	#N/A	#N/A	-1.22855	0.697864	#N/A	#N/A	0.925457	-0.607726	0.935844	#N/A	-0.731782	#N/A	0.578004	#N/A	-0.555836	#N/A	#N/A	#N/A	#N/A	#N/A	#N/A	0.0862679	#N/A	#N/A	#N/A	#N/A	-0.429337	-0.100534	1.00622	#N/A	#N/A	#N/A	#N/A	-0.240961	-0.64165	#N/A	#N/A	-0.678933	#N/A	#N/A	-0.482728	-0.0310649
STUB1	0.108584	#N/A	-0.756151	#N/A	#N/A	0.740774	#N/A	#N/A	#N/A	0.171997	0.180075	#N/A	#N/A	2	0.859352	-0.191603	#N/A	0.54288	#N/A	0.89818	#N/A	-1.43482	#N/A	#N/A	#N/A	#N/A	#N/A	#N/A	-1.19531	#N/A	#N/A	#N/A	#N/A	1.49526	1.83452	0.600272	#N/A	#N/A	#N/A	#N/A	0.615365	-0.521043	#N/A	#N/A	-0.532139	#N/A	#N/A	0.987224	0.397927
ACSF2	1.36687	#N/A	-2	#N/A	#N/A	0.0230868	#N/A	#N/A	#N/A	0.505672	0.515976	#N/A	#N/A	0.35825	-0.48987	0.8027	#N/A	-0.457365	#N/A	-0.668638	#N/A	0.317609	#N/A	#N/A	#N/A	#N/A	#N/A	#N/A	0.482065	#N/A	#N/A	#N/A	#N/A	1.70908	-0.573269	-0.310695	#N/A	#N/A	#N/A	#N/A	0.289615	0.290069	#N/A	#N/A	0.911967	#N/A	#N/A	1.87348	-0.254484
VWA5A	-1.16914	#N/A	-1.74694	#N/A	#N/A	-0.108945	#N/A	#N/A	#N/A	0.186514	0.707199	#N/A	#N/A	-0.579918	-0.649369	0.465005	#N/A	0.695909	#N/A	-0.274008	#N/A	0.0485993	#N/A	#N/A	#N/A	#N/A	#N/A	#N/A	1.42512	#N/A	#N/A	#N/A	#N/A	0.0555399	-0.659939	-0.2423	#N/A	#N/A	#N/A	#N/A	0.570794	0.246165	#N/A	#N/A	1.66095	#N/A	#N/A	-1.12196	0.552058
REEP3	0.181603	#N/A	1.54934	#N/A	#N/A	0.5743	#N/A	#N/A	#N/A	0.108966	1.00934	#N/A	#N/A	-0.395415	-0.478858	-2	#N/A	0.1542	#N/A	0.475434	#N/A	-1.25233	#N/A	#N/A	#N/A	#N/A	#N/A	#N/A	-0.759007	#N/A	#N/A	#N/A	#N/A	0.0470643	-0.684656	2	#N/A	#N/A	#N/A	#N/A	0.137065	-0.0590271	#N/A	#N/A	0.153266	#N/A	#N/A	-0.446211	-0.804702
TGFBR2	-0.337862	#N/A	-0.616922	#N/A	#N/A	-0.394667	#N/A	#N/A	#N/A	0.0401685	1.05266	#N/A	#N/A	1.31222	1.13893	#N/A	#N/A	-0.45025	#N/A	-0.645541	#N/A	0.179979	#N/A	#N/A	#N/A	#N/A	#N/A	#N/A	0.305145	#N/A	#N/A	#N/A	#N/A	0.0833727	2	-0.260502	#N/A	#N/A	#N/A	#N/A	-0.966934	0.0555801	#N/A	#N/A	-0.372032	#N/A	#N/A	-0.931012	0.230372
ASAH1	0.568422	#N/A	-1.02928	#N/A	#N/A	2	#N/A	#N/A	#N/A	-1.22281	-1.63643	#N/A	#N/A	-0.0350961	0.36688	-0.91268	#N/A	0.347529	#N/A	0.850967	#N/A	0.637749	#N/A	#N/A	#N/A	#N/A	#N/A	#N/A	0.496995	#N/A	#N/A	#N/A	#N/A	0.391465	-0.940453	1.18176	#N/A	#N/A	#N/A	#N/A	-0.155315	0.00383329	#N/A	#N/A	0.0738127	#N/A	#N/A	-1.05419	1.39793
ABHD6	-0.63233	#N/A	-1.66758	#N/A	#N/A	0.647413	#N/A	#N/A	#N/A	-0.418254	0.00615349	#N/A	#N/A	-0.173288	-1.88569	0.358374	#N/A	-0.614631	#N/A	-0.439259	#N/A	0.628743	#N/A	#N/A	#N/A	#N/A	#N/A	#N/A	0.37228	#N/A	#N/A	#N/A	#N/A	0.0822014	-0.541798	-0.242782	#N/A	#N/A	#N/A	#N/A	-0.0364958	-0.312349	#N/A	#N/A	#N/A	#N/A	#N/A	-1.47196	-0.176113
DNM2	0.638386	#N/A	-1.94727	#N/A	#N/A	-0.655452	#N/A	#N/A	#N/A	0.701988	0.254891	#N/A	#N/A	-0.615703	1.12483	0.509576	#N/A	-0.365099	#N/A	0.336802	#N/A	1.14246	#N/A	#N/A	#N/A	#N/A	#N/A	#N/A	1.88178	#N/A	#N/A	#N/A	#N/A	-0.187811	-0.497817	-2	#N/A	#N/A	#N/A	#N/A	-1.15042	0.470293	#N/A	#N/A	-0.180008	#N/A	#N/A	-0.371607	0.988951
CAPN1	0.516736	#N/A	-0.791194	#N/A	#N/A	-0.121222	#N/A	#N/A	#N/A	1.75219	2	#N/A	#N/A	0.170088	0.669461	-0.700916	#N/A	-0.382297	#N/A	-0.366106	#N/A	-0.656724	#N/A	#N/A	#N/A	#N/A	#N/A	#N/A	1.66218	#N/A	#N/A	#N/A	#N/A	1.07687	0.16683	0.530058	#N/A	#N/A	#N/A	#N/A	0.712092	-0.118259	#N/A	#N/A	1.98243	#N/A	#N/A	-1.56582	0.222967
SNX18	-0.511983	#N/A	-0.0686427	#N/A	#N/A	-0.911564	#N/A	#N/A	#N/A	0.332078	-0.601374	#N/A	#N/A	-0.0197328	-0.299286	-0.0964389	#N/A	1.78807	#N/A	-0.613176	#N/A	1.74386	#N/A	#N/A	#N/A	#N/A	#N/A	#N/A	0.10979	#N/A	#N/A	#N/A	#N/A	0.319238	0.803407	-0.0799837	#N/A	#N/A	#N/A	#N/A	-0.500061	0.445115	#N/A	#N/A	-0.660592	#N/A	#N/A	0.448127	0.718324
GALE	2	#N/A	-0.723353	#N/A	#N/A	0.314529	#N/A	#N/A	#N/A	-0.0904097	0.743687	#N/A	#N/A	0.787688	-0.894369	0.668694	#N/A	0.70886	#N/A	-0.122323	#N/A	-1.11909	#N/A	#N/A	#N/A	#N/A	#N/A	#N/A	-0.198727	#N/A	#N/A	#N/A	#N/A	0.242158	-0.39975	-0.0310012	#N/A	#N/A	#N/A	#N/A	0.375781	-0.211032	#N/A	#N/A	0.805833	#N/A	#N/A	0.107062	1.23442
KYNU	0.297683	#N/A	-0.695238	#N/A	#N/A	-0.934919	#N/A	#N/A	#N/A	-0.137322	-0.580414	#N/A	#N/A	-0.936781	0.343027	-0.373579	#N/A	-0.614877	#N/A	-0.761804	#N/A	0.33833	#N/A	#N/A	#N/A	#N/A	#N/A	#N/A	-0.232796	#N/A	#N/A	#N/A	#N/A	-0.31112	-0.722792	-0.868595	#N/A	#N/A	#N/A	#N/A	-0.596948	-0.353482	#N/A	#N/A	-0.366074	#N/A	#N/A	-0.717927	0.369717
ARHGAP10	0.9796	#N/A	1.82642	#N/A	#N/A	-0.171773	#N/A	#N/A	#N/A	1.15935	0.00774606	#N/A	#N/A	-0.242057	1.89779	0.0625604	#N/A	-0.0291368	#N/A	-0.0136054	#N/A	-0.273533	#N/A	#N/A	#N/A	#N/A	#N/A	#N/A	0.134975	#N/A	#N/A	#N/A	#N/A	-0.313069	-0.815777	-1.6681	#N/A	#N/A	#N/A	#N/A	-1.25489	1.26797	#N/A	#N/A	-1.57091	#N/A	#N/A	-0.578204	0.689234
MVK	1.07089	#N/A	0.365911	#N/A	#N/A	-0.429012	#N/A	#N/A	#N/A	0.436369	-0.715256	#N/A	#N/A	0.318952	2	0.304463	#N/A	-0.379053	#N/A	0.219316	#N/A	-0.316175	#N/A	#N/A	#N/A	#N/A	#N/A	#N/A	0.339935	#N/A	#N/A	#N/A	#N/A	0.0396571	-0.823548	0.052106	#N/A	#N/A	#N/A	#N/A	-0.960126	-0.272308	#N/A	#N/A	-0.772408	#N/A	#N/A	0.234047	-0.0679853
TMC5	-0.687117	#N/A	-1.46183	#N/A	#N/A	1.79433	#N/A	#N/A	#N/A	-0.127846	0.552067	#N/A	#N/A	1.72456	-1.75223	-0.102629	#N/A	-0.528325	#N/A	-0.317631	#N/A	-0.531999	#N/A	#N/A	#N/A	#N/A	#N/A	#N/A	0.746284	#N/A	#N/A	#N/A	#N/A	-1.60936	-0.817144	1.6127	#N/A	#N/A	#N/A	#N/A	0.54685	0.734914	#N/A	#N/A	0.247415	#N/A	#N/A	-0.43656	-0.473531
COQ10B	0.777013	#N/A	-1.43781	#N/A	#N/A	-1.37275	#N/A	#N/A	#N/A	0.00975544	2	#N/A	#N/A	-0.596134	0.180444	-1.18513	#N/A	-0.47705	#N/A	-0.0430839	#N/A	0.700741	#N/A	#N/A	#N/A	#N/A	#N/A	#N/A	0.0942492	#N/A	#N/A	#N/A	#N/A	0.38123	-0.633835	-0.41498	#N/A	#N/A	#N/A	#N/A	0.670288	-0.195516	#N/A	#N/A	-0.219192	#N/A	#N/A	-0.622242	0.0236264
BLOC1S1	-1.06632	#N/A	-0.625129	#N/A	#N/A	-0.564626	#N/A	#N/A	#N/A	-0.032505	-1.22071	#N/A	#N/A	1.24999	1.01164	-0.542805	#N/A	0.448358	#N/A	-0.77031	#N/A	1.04001	#N/A	#N/A	#N/A	#N/A	#N/A	#N/A	0.698586	#N/A	#N/A	#N/A	#N/A	-0.894717	-1.4084	-0.168025	#N/A	#N/A	#N/A	#N/A	-2	-0.0812811	#N/A	#N/A	0.913172	#N/A	#N/A	-1.04836	2
DIAPH1	-0.381015	#N/A	-1.0236	#N/A	#N/A	-1.34177	#N/A	#N/A	#N/A	0.600895	0.185163	#N/A	#N/A	-0.105603	1.36779	0.699415	#N/A	-0.568404	#N/A	0.275907	#N/A	1.00067	#N/A	#N/A	#N/A	#N/A	#N/A	#N/A	-0.347658	#N/A	#N/A	#N/A	#N/A	-1.58586	-0.925431	-1.11121	#N/A	#N/A	#N/A	#N/A	-0.325076	0.0158458	#N/A	#N/A	-0.448289	#N/A	#N/A	0.869141	-0.0240647
SCP2	1.36375	#N/A	-1.19007	#N/A	#N/A	-0.0166853	#N/A	#N/A	#N/A	0.392067	-1.33342	#N/A	#N/A	2	-0.144257	-1.44874	#N/A	-0.434637	#N/A	-0.752021	#N/A	0.470116	#N/A	#N/A	#N/A	#N/A	#N/A	#N/A	-1.03229	#N/A	#N/A	#N/A	#N/A	-1.21051	-0.8039	-0.540447	#N/A	#N/A	#N/A	#N/A	0.0740038	-0.43472	#N/A	#N/A	-0.302905	#N/A	#N/A	-0.799659	-0.764037
INPP4B	1.73987	#N/A	-0.520516	#N/A	#N/A	0.17141	#N/A	#N/A	#N/A	-0.208708	-0.597714	#N/A	#N/A	-0.76976	-0.814357	-0.986221	#N/A	-0.215817	#N/A	-0.695121	#N/A	0.842937	#N/A	#N/A	#N/A	#N/A	#N/A	#N/A	0.46786	#N/A	#N/A	#N/A	#N/A	1.13679	1.28961	0.574171	#N/A	#N/A	#N/A	#N/A	1.77706	0.0970548	#N/A	#N/A	1.32042	#N/A	#N/A	1.36803	-0.34157
OSBPL5	0.494627	#N/A	1.01005	#N/A	#N/A	-0.479087	#N/A	#N/A	#N/A	0.313895	0.842938	#N/A	#N/A	0.232273	0.539828	-1.22376	#N/A	0.74357	#N/A	0.727879	#N/A	-0.597921	#N/A	#N/A	#N/A	#N/A	#N/A	#N/A	-0.0497934	#N/A	#N/A	#N/A	#N/A	0.594187	-1.3676	-0.804815	#N/A	#N/A	#N/A	#N/A	-0.233274	0.206139	#N/A	#N/A	-0.331556	#N/A	#N/A	-0.33936	0.806299
GNPDA1	-0.173969	#N/A	-1.08947	#N/A	#N/A	-0.815745	#N/A	#N/A	#N/A	0.442135	0.773351	#N/A	#N/A	0.161367	-0.242161	1.88202	#N/A	0.533883	#N/A	-1.64046	#N/A	1.65101	#N/A	#N/A	#N/A	#N/A	#N/A	#N/A	1.81697	#N/A	#N/A	#N/A	#N/A	-0.71571	-2	-0.693693	#N/A	#N/A	#N/A	#N/A	-0.572061	-0.402595	#N/A	#N/A	0.0142243	#N/A	#N/A	-0.952915	1.2088
PSAP	-0.417382	#N/A	-0.532212	#N/A	#N/A	1.91304	#N/A	#N/A	#N/A	0.513557	-0.307822	#N/A	#N/A	-0.688385	0.652556	-0.918776	#N/A	-0.39847	#N/A	-0.228123	#N/A	-0.699985	#N/A	#N/A	#N/A	#N/A	#N/A	#N/A	-0.494884	#N/A	#N/A	#N/A	#N/A	-0.305839	-0.129176	1.22682	#N/A	#N/A	#N/A	#N/A	1.1639	0.674473	#N/A	#N/A	-0.528331	#N/A	#N/A	-1.3541	1.62389
ACACA	0.257855	#N/A	0.550092	#N/A	#N/A	-0.442783	#N/A	#N/A	#N/A	-0.255465	0.177758	#N/A	#N/A	1.08222	1.27012	0.160611	#N/A	-0.897695	#N/A	0.334787	#N/A	2	#N/A	#N/A	#N/A	#N/A	#N/A	#N/A	0.0810246	#N/A	#N/A	#N/A	#N/A	-0.139569	0.322753	0.0923537	#N/A	#N/A	#N/A	#N/A	-0.331336	-0.252331	#N/A	#N/A	-0.103188	#N/A	#N/A	-1.02568	-0.551582
NUBP1	-0.871567	#N/A	-1.43708	#N/A	#N/A	0.697472	#N/A	#N/A	#N/A	0.185999	-1.64246	#N/A	#N/A	0.228086	0.519491	0.322404	#N/A	0.274674	#N/A	-0.0967205	#N/A	2	#N/A	#N/A	#N/A	#N/A	#N/A	#N/A	-1.39685	#N/A	#N/A	#N/A	#N/A	-0.0566626	0.0436657	0.963259	#N/A	#N/A	#N/A	#N/A	0.696875	-0.597036	#N/A	#N/A	1.90137	#N/A	#N/A	0.410448	-0.0161738
UAP1L1	-0.541906	#N/A	0.731291	#N/A	#N/A	-0.652947	#N/A	#N/A	#N/A	0.300042	-0.712634	#N/A	#N/A	-0.253558	0.656866	0.980598	#N/A	0.990099	#N/A	-0.060253	#N/A	0.273221	#N/A	#N/A	#N/A	#N/A	#N/A	#N/A	-0.017651	#N/A	#N/A	#N/A	#N/A	2	-0.284031	-1.28351	#N/A	#N/A	#N/A	#N/A	-1.49467	0.395531	#N/A	#N/A	-0.703408	#N/A	#N/A	-0.173352	0.85683
AACS	-0.0662415	#N/A	0.617795	#N/A	#N/A	-0.941592	#N/A	#N/A	#N/A	-0.223793	-0.308282	#N/A	#N/A	0.868882	0.741767	-0.166544	#N/A	-1.0746	#N/A	0.479533	#N/A	1.18613	#N/A	#N/A	#N/A	#N/A	#N/A	#N/A	-1.29886	#N/A	#N/A	#N/A	#N/A	1.45913	0.0782067	-1.02132	#N/A	#N/A	#N/A	#N/A	0.270939	-0.975587	#N/A	#N/A	0.0252028	#N/A	#N/A	0.17373	-0.211552
SUSD2	0.0661863	#N/A	-0.345049	#N/A	#N/A	-0.750357	#N/A	#N/A	#N/A	-0.453499	1.60911	#N/A	#N/A	0.781526	0.225658	1.04868	#N/A	-1.07305	#N/A	-0.146628	#N/A	0.945258	#N/A	#N/A	#N/A	#N/A	#N/A	#N/A	1.18081	#N/A	#N/A	#N/A	#N/A	0.205428	0.0723601	-0.548868	#N/A	#N/A	#N/A	#N/A	-0.69501	-0.576757	#N/A	#N/A	-0.967992	#N/A	#N/A	-1.08915	-0.0705715
GGT1	0.115253	#N/A	2	#N/A	#N/A	-1.42395	#N/A	#N/A	#N/A	-0.0331636	-0.118532	#N/A	#N/A	2	-0.157655	-0.416966	#N/A	-0.758436	#N/A	0.268161	#N/A	-0.937164	#N/A	#N/A	#N/A	#N/A	#N/A	#N/A	-0.206957	#N/A	#N/A	#N/A	#N/A	0.880057	0.358282	0.182364	#N/A	#N/A	#N/A	#N/A	0.197463	0.112573	#N/A	#N/A	-1.12448	#N/A	#N/A	-0.993447	-0.119833
SETD7	1.94556	#N/A	1.38233	#N/A	#N/A	-0.25149	#N/A	#N/A	#N/A	0.332999	0.29878	#N/A	#N/A	-0.424284	0.459223	0.205263	#N/A	0.871421	#N/A	-1.08512	#N/A	-0.672108	#N/A	#N/A	#N/A	#N/A	#N/A	#N/A	1.67317	#N/A	#N/A	#N/A	#N/A	-0.615598	0.559924	0.666191	#N/A	#N/A	#N/A	#N/A	-0.752451	0.340577	#N/A	#N/A	-1.37472	#N/A	#N/A	-0.640382	-0.543841
KMO	-1.45536	#N/A	-0.266023	#N/A	#N/A	-0.702236	#N/A	#N/A	#N/A	#N/A	-0.590525	#N/A	#N/A	-0.0251656	-0.293658	-0.662899	#N/A	-1.43854	#N/A	1.2479	#N/A	-0.272088	#N/A	#N/A	#N/A	#N/A	#N/A	#N/A	0.224619	#N/A	#N/A	#N/A	#N/A	9.07012e-05	-0.791658	-0.568033	#N/A	#N/A	#N/A	#N/A	2	-0.691965	#N/A	#N/A	-0.975804	#N/A	#N/A	-1.11799	0.497515
CHN1	#N/A	#N/A	#N/A	#N/A	#N/A	-0.7585	#N/A	#N/A	#N/A	-0.65603	1.63055	#N/A	#N/A	0.513922	2	2	#N/A	-0.467003	#N/A	-2	#N/A	0.871093	#N/A	#N/A	#N/A	#N/A	#N/A	#N/A	0.241542	#N/A	#N/A	#N/A	#N/A	#N/A	-0.360279	1.58792	#N/A	#N/A	#N/A	#N/A	-0.47618	0.135548	#N/A	#N/A	0.616147	#N/A	#N/A	-1.26887	#N/A
COPB2	1.8798	#N/A	-0.905883	#N/A	#N/A	-0.544546	#N/A	#N/A	#N/A	0.746135	-0.430126	#N/A	#N/A	0.231078	0.292116	-1.21404	#N/A	0.482068	#N/A	0.247945	#N/A	-0.800414	#N/A	#N/A	#N/A	#N/A	#N/A	#N/A	-0.0780626	#N/A	#N/A	#N/A	#N/A	0.235463	-0.802394	0.805504	#N/A	#N/A	#N/A	#N/A	0.106353	0.0506024	#N/A	#N/A	0.608666	#N/A	#N/A	-0.945377	-0.001175
HEXA	-0.160754	#N/A	-0.165479	#N/A	#N/A	0.424063	#N/A	#N/A	#N/A	0.0233763	-1.64948	#N/A	#N/A	-1.05809	-0.470158	0.736993	#N/A	0.576981	#N/A	-0.76059	#N/A	0.355876	#N/A	#N/A	#N/A	#N/A	#N/A	#N/A	2	#N/A	#N/A	#N/A	#N/A	0.630166	-1.0359	-0.491402	#N/A	#N/A	#N/A	#N/A	-0.717497	0.0707484	#N/A	#N/A	-1.0311	#N/A	#N/A	-1.02764	1.00509
GPI	-1.01043	#N/A	0.106048	#N/A	#N/A	0.176308	#N/A	#N/A	#N/A	0.12821	-0.0758378	#N/A	#N/A	0.493488	-0.764531	0.990747	#N/A	0.252708	#N/A	2	#N/A	1.75689	#N/A	#N/A	#N/A	#N/A	#N/A	#N/A	-0.455626	#N/A	#N/A	#N/A	#N/A	0.621396	-1.93044	0.00443183	#N/A	#N/A	#N/A	#N/A	-0.818661	0.231035	#N/A	#N/A	1.30849	#N/A	#N/A	-0.955368	-0.385579
Polar metabolites
M159T184_POS	-0.282743	#N/A	0.785322	-0.00486108	#N/A	0.501776	#N/A	0.39504	1.16681	0.257043	-1.28686	0.311621	-0.545096	-0.870941	-0.0632928	0.606068	#N/A	0.677508	1.00923	0.653968	#N/A	0.637658	#N/A	#N/A	#N/A	#N/A	0.857834	0.480019	-1.01922	#N/A	#N/A	#N/A	0.039001	-0.270393	-0.415648	-1.40193	#N/A	0.845744	#N/A	#N/A	-0.169921	-0.285932	#N/A	0.855255	0.796045	-0.702916	-0.619148	-0.0261682	-1.0657
M246T547_POS	0.128654	#N/A	1.40351	-0.501575	#N/A	-0.130212	#N/A	0.234635	0.732129	0.598729	-0.0403279	0.597205	-0.606172	-0.506803	-0.628336	1.37325	#N/A	0.536729	2	0.877324	#N/A	0.204478	#N/A	#N/A	#N/A	#N/A	1.18361	-1.04665	-0.593666	#N/A	#N/A	#N/A	-1.2775	0.0345159	-1.39068	-1.43385	#N/A	1.12993	#N/A	#N/A	1.19455	-0.835867	#N/A	0.516417	-0.710966	-1.06087	-0.422534	1.35447	0.791813
M246T307_POS	0.451216	#N/A	0.466321	1.11771	#N/A	0.258149	#N/A	-0.160337	-0.910591	0.343159	-0.316538	-0.784769	-0.301135	-1.06118	0.230858	0.746425	#N/A	1.41599	-0.222507	-0.107148	#N/A	-0.551602	#N/A	#N/A	#N/A	#N/A	1.27713	0.092179	0.0768284	#N/A	#N/A	#N/A	-0.174337	0.792904	-0.635924	-0.372429	#N/A	-0.721466	#N/A	#N/A	1.35977	-0.156727	#N/A	0.0661515	-0.345232	0.402698	-0.931614	-0.235746	0.711813
M160T349_POS	-0.466243	#N/A	0.626071	0.0488287	#N/A	0.0690578	#N/A	2	-0.244429	0.198324	-1.0508	0.362138	-0.661676	-0.52348	-0.723364	-0.0403455	#N/A	0.484152	1.79453	-0.22744	#N/A	1.42657	#N/A	#N/A	#N/A	#N/A	2	0.0717146	0.334169	#N/A	#N/A	#N/A	-0.846984	-0.952937	-0.69424	-0.716893	#N/A	1.25767	#N/A	#N/A	2	0.0920004	#N/A	0.0223222	-0.517917	-0.0303503	-0.0007174	0.457931	-0.366901
M101T93_NEG	0.268402	#N/A	0.281185	0.377706	#N/A	0.275434	#N/A	0.017292	0.405645	0.32702	-0.339868	0.00839091	0.272576	0.274889	-0.105731	-0.0442322	#N/A	0.325156	0.447353	0.0309717	#N/A	-0.151096	#N/A	#N/A	#N/A	#N/A	0.440297	0.45961	0.236533	#N/A	#N/A	#N/A	0.462783	0.229759	0.751972	-0.0500555	#N/A	0.227688	#N/A	#N/A	-0.057078	0.259872	#N/A	-0.275558	0.220327	-0.140027	0.147739	0.142666	-0.0861534
M443T37_POS	-0.673128	#N/A	0.19535	0.157467	#N/A	0.110284	#N/A	-0.565387	0.20671	-0.218678	-0.589402	-0.634955	-0.143099	-0.638591	-0.522878	0.232808	#N/A	-0.0483904	-0.583617	0.00892967	#N/A	-0.825302	#N/A	#N/A	#N/A	#N/A	1.58608	0.286714	0.202969	#N/A	#N/A	#N/A	0.0259673	0.374334	-0.204353	0.473955	#N/A	-0.492782	#N/A	#N/A	-0.457581	-2	#N/A	1.87521	-0.362904	-0.654082	-0.925793	-0.581095	0.823763
M565T469_NEG	0.9489	#N/A	0.821477	-1.20074	#N/A	-2	#N/A	-0.0387298	-0.239028	0.914017	0.685793	0.829249	0.333018	0.107372	0.0487712	0.735867	#N/A	0.538453	0.587689	0.215729	#N/A	0.129274	#N/A	#N/A	#N/A	#N/A	0.72004	-0.459928	0.696486	#N/A	#N/A	#N/A	-0.226918	-0.0541467	-2	0.501701	#N/A	0.185959	#N/A	#N/A	0.264763	0.268548	#N/A	0.632263	0.299472	0.269003	-0.67301	0.991307	0.73122
M245T175_POS	-0.290237	#N/A	0.307584	-0.948875	#N/A	0.172743	#N/A	0.548622	0.978843	-1.24215	-0.0601386	0.3325	-0.273469	0.41578	-0.0716084	-0.283568	#N/A	0.358641	0.207708	0.762966	#N/A	1.02959	#N/A	#N/A	#N/A	#N/A	-0.0642103	0.331157	-0.0993277	#N/A	#N/A	#N/A	0.462694	-0.554483	0.783763	0.228401	#N/A	0.128027	#N/A	#N/A	-0.105814	0.587984	#N/A	0.626061	0.522133	0.0955504	-0.759265	0.661868	-2
M133T340_POS	1.18339	#N/A	-1.34024	0.844663	#N/A	-0.513529	#N/A	1.02045	-0.732138	1.02819	-0.956605	-2	0.64142	-0.956802	1.19579	-0.440295	#N/A	1.21561	1.30044	-0.730876	#N/A	-0.0415893	#N/A	#N/A	#N/A	#N/A	0.114877	0.648584	1.28776	#N/A	#N/A	#N/A	0.305682	-1.43463	0.351372	0.635711	#N/A	-0.401426	#N/A	#N/A	-1.20931	0.982763	#N/A	-1.54561	-0.793984	-1.32295	-0.23749	0.476372	-0.800238
M185T49_NEG	0.793922	#N/A	-0.081804	1.33545	#N/A	-1.24515	#N/A	0.819114	-0.471947	-0.861351	0.668746	-0.214683	-0.465707	-1.34924	-0.788671	-0.36146	#N/A	0.00476182	0.175097	0.651272	#N/A	-1.31669	#N/A	#N/A	#N/A	#N/A	0.457991	-0.458895	0.584142	#N/A	#N/A	#N/A	1.47261	1.10698	0.460316	-1.5877	#N/A	-1.60857	#N/A	#N/A	-1.27439	-0.358356	#N/A	-0.651026	-1.55932	-0.887285	1.74872	0.580031	0.663495
M196T65_POS	-0.660479	#N/A	0.401718	-0.0935471	#N/A	0.611443	#N/A	0.287251	1.47173	-0.055108	-0.592264	-0.465457	0.368331	-1.61705	0.259617	1.22208	#N/A	0.444808	-0.679516	-0.28115	#N/A	-0.764741	#N/A	#N/A	#N/A	#N/A	1.83755	0.47346	-1.0023	#N/A	#N/A	#N/A	-0.837724	-1.59458	-0.493256	0.463675	#N/A	-0.622926	#N/A	#N/A	-0.390652	-0.540672	#N/A	0.42181	0.579487	-0.766758	-1.14546	-0.627231	0.261643
M292T411_POS	-0.015418	#N/A	0.309856	0.419309	#N/A	0.800452	#N/A	0.649759	0.0724625	0.618291	-0.84245	0.256015	-0.110861	0.34336	-0.146181	0.355248	#N/A	0.723339	0.843943	0.0780715	#N/A	0.490148	#N/A	#N/A	#N/A	#N/A	2	-0.730878	0.149346	#N/A	#N/A	#N/A	-0.62734	-0.573218	-0.238418	-0.983159	#N/A	0.279705	#N/A	#N/A	-0.475425	-1.94981	#N/A	0.338198	0.257968	-0.489556	-1.95531	0.493791	0.29758
M398T200_POS	-1.50043	#N/A	0.0309442	0.604273	#N/A	-0.086371	#N/A	-0.901834	-2	1.39477	-1.65801	-0.414584	-0.540974	-1.0427	-0.862986	1.87749	#N/A	1.50907	1.99075	-0.330164	#N/A	-0.936496	#N/A	#N/A	#N/A	#N/A	1.94888	-0.549952	0.803116	#N/A	#N/A	#N/A	-0.413669	0.459013	-1.80408	0.205894	#N/A	0.576666	#N/A	#N/A	1.9621	0.635714	#N/A	-0.868024	-1.64543	0.798948	-2	-0.866123	-0.559906
M226T56_POS	0.499286	#N/A	-0.223925	0.172129	#N/A	-0.188	#N/A	0.375337	0.0823186	0.288335	1.02658	0.505416	0.331829	-2	-0.318088	-0.53114	#N/A	0.268598	-0.131725	-0.0787463	#N/A	0.512291	#N/A	#N/A	#N/A	#N/A	0.710486	0.251801	-2	#N/A	#N/A	#N/A	0.183629	0.328688	0.238667	-2	#N/A	0.220039	#N/A	#N/A	0.196601	0.484433	#N/A	0.102744	0.0819321	0.941249	0.535512	0.0383938	-0.244225
M117T410_NEG	1.19355	#N/A	-0.0151508	0.533898	#N/A	-0.804862	#N/A	0.597193	-0.628331	0.293806	0.834613	1.52497	0.0790977	-0.43426	-0.428868	-1.24408	#N/A	-0.202051	0.366505	0.201059	#N/A	-0.536523	#N/A	#N/A	#N/A	#N/A	0.141685	-0.030825	0.840206	#N/A	#N/A	#N/A	-1.11725	1.44938	-0.431984	0.582776	#N/A	0.431136	#N/A	#N/A	2	0.309258	#N/A	-0.0683009	-0.809356	-0.00404331	-1.62805	0.996905	-0.0614049
M704T205_POS	-0.786403	#N/A	-0.663781	0.578233	#N/A	2	#N/A	-0.695528	0.533561	-0.0331394	0.579216	-1.53217	-1.0758	0.0898011	1.06129	-0.798285	#N/A	0.974732	1.58063	-0.272684	#N/A	0.385337	#N/A	#N/A	#N/A	#N/A	2	-0.238884	1.05131	#N/A	#N/A	#N/A	-0.188114	0.821883	-0.998044	-0.329743	#N/A	-1.42252	#N/A	#N/A	1.05099	0.968855	#N/A	-0.535692	-0.730623	-1.93982	-1.86009	-0.362766	0.0687786
M732T203_POS	-1.61874	#N/A	-1.18801	1.08995	#N/A	1.36592	#N/A	-0.281568	-0.217607	-0.499677	0.727188	-0.656485	0.0450171	0.616392	0.904014	-1.615	#N/A	0.055915	0.493818	-1.17722	#N/A	-0.601827	#N/A	#N/A	#N/A	#N/A	1.13736	-0.0174996	1.83344	#N/A	#N/A	#N/A	1.14996	-0.297696	0.246278	-0.295651	#N/A	-2	#N/A	#N/A	0.0915009	0.449526	#N/A	-1.00834	0.0257237	-1.21631	-0.620599	0.241471	-0.791428
M678T206_POS	-0.155373	#N/A	-0.0283476	1.00353	#N/A	0.270982	#N/A	-0.087381	0.219902	0.742044	-0.424163	-0.149818	-2	0.17857	0.181409	0.401291	#N/A	0.793638	0.206717	-1.05703	#N/A	0.0984189	#N/A	#N/A	#N/A	#N/A	1.50659	-1.31918	0.375859	#N/A	#N/A	#N/A	-0.165	0.844116	-0.243363	-0.507304	#N/A	0.391544	#N/A	#N/A	0.197556	0.550286	#N/A	-0.187302	-2	-1.05258	-1.00167	-0.399154	0.887585
M786T200_POS	-0.977624	#N/A	-1.6989	1.71423	#N/A	1.11058	#N/A	-0.095979	0.368166	-0.495261	1.68286	-0.155215	0.416553	1.32282	2	-0.285599	#N/A	0.343767	0.453683	-1.15899	#N/A	-1.1048	#N/A	#N/A	#N/A	#N/A	1.3389	-0.347697	0.793503	#N/A	#N/A	#N/A	1.33616	0.113284	0.496126	-0.280596	#N/A	-1.72305	#N/A	#N/A	-0.254849	0.546532	#N/A	-0.751805	-1.98338	-0.616169	0.566155	-1.36799	-0.453091
M209T63_NEG	1.01468	#N/A	0.386295	0.022754	#N/A	-1.11041	#N/A	0.608936	-1.3716	-0.841493	-0.929994	0.895933	0.727724	0.192935	-1.35929	1.49002	#N/A	0.593195	-0.680622	1.036	#N/A	0.387148	#N/A	#N/A	#N/A	#N/A	-0.859186	-1.16276	0.532599	#N/A	#N/A	#N/A	-0.701142	-0.0998004	-0.00163826	-0.301797	#N/A	0.920579	#N/A	#N/A	1.05417	0.512038	#N/A	-0.73895	0.534855	1.409	-0.322925	0.821347	-1.11482
M305T38_NEG	-0.780348	#N/A	0.51606	0.60083	#N/A	-0.594463	#N/A	-0.210342	0.00345068	0.680178	0.10653	1.25461	0.0478625	1.05618	-1.28966	1.90419	#N/A	0.557434	-1.07086	0.404835	#N/A	0.588388	#N/A	#N/A	#N/A	#N/A	-1.96615	1.21208	-0.452019	#N/A	#N/A	#N/A	-0.347383	0.691898	0.959791	-1.72504	#N/A	-0.542245	#N/A	#N/A	-0.708357	-1.09131	#N/A	-0.520551	1.41262	-0.675775	-1.66225	-0.0524034	-0.112131
M190T162_POS	-0.293283	#N/A	0.129933	0.900025	#N/A	-0.486783	#N/A	-2	0.936411	-2	-0.366537	-1.30819	-0.206314	0.0242119	-1.09727	-0.304335	#N/A	-0.293638	0.993935	-1.08819	#N/A	-1.09885	#N/A	#N/A	#N/A	#N/A	2	-0.649075	1.11482	#N/A	#N/A	#N/A	0.523966	0.731685	1.18937	-0.613502	#N/A	-0.238282	#N/A	#N/A	1.04591	-0.0976567	#N/A	-1.16616	-0.700017	-1.55647	-1.46097	1.08112	0.0450406
M257T151_NEG	-0.514498	#N/A	1.31457	-1.42901	#N/A	-1.03578	#N/A	0.406508	0.967221	-0.95489	0.179044	-0.432178	-1.24752	0.0811595	0.621831	1.3185	#N/A	-0.883916	0.561602	1.84894	#N/A	1.447	#N/A	#N/A	#N/A	#N/A	-0.580453	-0.616189	-1.00327	#N/A	#N/A	#N/A	0.662568	1.51639	0.491159	-0.966156	#N/A	0.963095	#N/A	#N/A	-0.701137	-1.00669	#N/A	0.581937	-0.745098	-1.27861	0.00665649	0.934465	1.25025
M229T468_NEG	0.567107	#N/A	0.568882	-0.650097	#N/A	-0.29652	#N/A	-0.170188	-0.541922	1.17034	-0.600236	-0.0661425	-0.614668	-0.29866	0.595784	-0.135554	#N/A	-0.0433547	-0.31817	1.51705	#N/A	2	#N/A	#N/A	#N/A	#N/A	0.896055	0.292629	-0.339893	#N/A	#N/A	#N/A	-0.601383	-1.10214	-0.471549	-0.487601	#N/A	2	#N/A	#N/A	-0.629876	-0.0242112	#N/A	0.542068	1.14391	-1.59708	-0.35672	0.271326	0.6184
M375T43_NEG	0.0184212	#N/A	-0.609403	-0.0162372	#N/A	0.97996	#N/A	-0.0747039	0.282966	-0.233079	0.989185	-1.32421	0.0152696	0.924794	0.954909	-1.01135	#N/A	0.486394	-0.788421	-2	#N/A	0.410496	#N/A	#N/A	#N/A	#N/A	-0.0113303	-0.323364	0.183599	#N/A	#N/A	#N/A	1.00085	1.40169	-0.511748	0.382771	#N/A	-0.724957	#N/A	#N/A	0.0989071	0.217627	#N/A	-0.592709	0.593157	0.781208	1.36153	-0.385124	-0.182423
M414T92_POS	1.24312	#N/A	0.756333	-1.13064	#N/A	-1.10031	#N/A	0.864613	1.18054	-1.19131	0.66183	0.317148	-1.14764	0.303693	-1.17277	-1.10207	#N/A	1.01615	-1.08014	0.645366	#N/A	-1.20772	#N/A	#N/A	#N/A	#N/A	0.859129	1.40408	1.00877	#N/A	#N/A	#N/A	-1.14624	-1.17906	0.228174	0.318485	#N/A	0.180173	#N/A	#N/A	1.07207	1.08792	#N/A	0.616381	-1.14208	1.10857	-1.14139	1.42937	0.698456
M151T233_NEG	-0.760862	#N/A	0.843738	-0.692454	#N/A	0.697507	#N/A	-0.2094	0.0651952	-0.232786	-0.240022	-1.00388	-1.60913	0.475994	-1.13119	-0.353576	#N/A	-1.20943	-0.807915	1.22246	#N/A	-0.568312	#N/A	#N/A	#N/A	#N/A	-0.873031	1.01008	-0.565367	#N/A	#N/A	#N/A	0.60984	0.0272429	-1.45827	-0.461842	#N/A	0.493286	#N/A	#N/A	0.953895	0.213831	#N/A	-0.395757	0.0490604	-0.779289	-1.35506	-0.616086	0.296027
M217T235_POS	0.276994	#N/A	0.720346	0.823373	#N/A	0.65	#N/A	0.0615688	0.510293	0.763113	-0.111428	0.498841	-0.161368	0.0235237	-0.13111	0.714686	#N/A	0.34149	0.730628	0.406306	#N/A	0.207038	#N/A	#N/A	#N/A	#N/A	1.00992	0.261624	-0.188307	#N/A	#N/A	#N/A	-0.84675	0.603424	-2	-0.146427	#N/A	0.694646	#N/A	#N/A	1.01932	-0.0843791	#N/A	0.47036	-0.38117	-0.621555	-0.566839	0.327741	0.984316
M219T57_POS	0.344336	#N/A	1.08688	1.37679	#N/A	-0.0573673	#N/A	-0.0366873	0.389948	0.921321	-0.691877	0.20946	-0.0243809	-0.653682	-0.391154	-0.802454	#N/A	0.771815	0.0967326	0.820161	#N/A	0.799887	#N/A	#N/A	#N/A	#N/A	1.57556	0.459391	0.47976	#N/A	#N/A	#N/A	-0.960731	1.3861	-1.45195	-0.246518	#N/A	0.777532	#N/A	#N/A	0.74435	-0.176007	#N/A	0.172177	0.120951	-0.950456	-0.259153	0.351412	1.7415
M265T207_POS	0.570714	#N/A	0.72623	0.861721	#N/A	0.686724	#N/A	-1.79873	0.480401	0.96803	0.345449	0.46459	-1.78108	0.42	0.0279567	0.632262	#N/A	0.312293	0.743046	0.596033	#N/A	0.412333	#N/A	#N/A	#N/A	#N/A	0.746443	0.486667	0.248697	#N/A	#N/A	#N/A	-1.7796	0.720424	-1.81848	0.281223	#N/A	0.760289	#N/A	#N/A	0.791072	-1.80515	#N/A	0.515071	0.29669	-0.121701	-1.77448	0.575531	0.992824
M175T306_POS	0.443557	#N/A	1.25058	1.91478	#N/A	0.321575	#N/A	0.290705	0.706554	0.813434	-0.262666	-0.195998	-0.303185	-0.202323	-0.538178	0.00304808	#N/A	0.166898	0.557624	0.452397	#N/A	-0.100274	#N/A	#N/A	#N/A	#N/A	0.475761	0.313513	0.0092363	#N/A	#N/A	#N/A	-1.91755	0.899526	-1.28183	-0.257785	#N/A	1.0333	#N/A	#N/A	0.709417	-0.480114	#N/A	0.26859	-0.215687	-0.609007	-0.944795	-0.0510984	1.45332
M137T183_NEG	0.109316	#N/A	1.02517	0.519988	#N/A	0.71716	#N/A	0.174306	1.19979	0.464982	-0.929112	0.573218	-0.941233	-0.427648	0.220734	0.192385	#N/A	0.915624	0.0841141	0.906192	#N/A	1.75436	#N/A	#N/A	#N/A	#N/A	-0.895563	0.74028	-1.99451	#N/A	#N/A	#N/A	-0.77415	0.306613	-0.462835	-0.903043	#N/A	1.44898	#N/A	#N/A	0.539782	-0.470965	#N/A	1.24664	0.41974	-0.677812	-0.679735	0.834754	-0.152662
M579T503_NEG	0.666895	#N/A	1.18151	-1.66977	#N/A	-1.66325	#N/A	-0.472012	0.147291	0.710935	0.949934	0.551468	0.288464	0.335299	0.0483773	1.14556	#N/A	0.361963	1.10001	0.237699	#N/A	0.30652	#N/A	#N/A	#N/A	#N/A	1.38725	-1.70229	0.341216	#N/A	#N/A	#N/A	-0.394743	0.184489	-1.63968	0.389178	#N/A	0.870105	#N/A	#N/A	-1.72239	-0.39527	#N/A	0.505212	0.745772	-0.00285225	-1.57758	1.04758	0.510494
M183T51_NEG	-0.531607	#N/A	-1.21166	0.571911	#N/A	-0.772659	#N/A	-0.204624	-1.05666	-0.804244	-0.316698	-0.502194	-0.857115	-0.320173	0.691022	1.22249	#N/A	0.207444	1.05192	-0.603874	#N/A	-1.01727	#N/A	#N/A	#N/A	#N/A	1.36908	-0.0626988	0.93719	#N/A	#N/A	#N/A	2	-0.18821	1.94868	0.725	#N/A	-0.87837	#N/A	#N/A	-1.07533	-0.209214	#N/A	-0.668712	-0.570271	2	0.353109	-1.46346	-0.00554271
M606T456_NEG	0.971241	#N/A	1.07251	-0.322051	#N/A	-0.252169	#N/A	-0.51962	-0.832488	0.713095	0.856889	0.657124	-0.15205	0.639327	-0.612543	0.793669	#N/A	0.518953	0.853797	0.504459	#N/A	0.887847	#N/A	#N/A	#N/A	#N/A	1.47191	-0.0757258	0.343704	#N/A	#N/A	#N/A	-1.08564	-0.384846	-1.1961	0.100711	#N/A	0.799364	#N/A	#N/A	0.329977	-0.0997057	#N/A	0.560955	0.873951	-0.523705	-1.67857	0.793141	0.790835
M253T50_POS	0.046685	#N/A	0.771364	1.35893	#N/A	-0.868183	#N/A	0.574061	0.252149	1.23382	-0.0987104	0.4036	-0.439555	0.155154	-0.851104	0.590144	#N/A	1.01715	0.794006	0.302773	#N/A	0.579324	#N/A	#N/A	#N/A	#N/A	0.866511	-0.181427	-1.14787	#N/A	#N/A	#N/A	-0.776666	0.942448	-0.326839	-0.495052	#N/A	0.693133	#N/A	#N/A	0.651604	-0.509605	#N/A	0.289364	-0.806774	-0.510239	-0.280796	0.452387	1.49336
M365T414_POS	-0.445487	#N/A	-0.586572	0.503922	#N/A	-0.169144	#N/A	0.0901459	0.176013	0.135943	-0.251742	-2	-1.73501	-0.504217	-0.351073	0.261443	#N/A	0.686364	1.48294	0.353481	#N/A	1.17468	#N/A	#N/A	#N/A	#N/A	0.880578	0.26762	0.397031	#N/A	#N/A	#N/A	-1.36653	-1.32216	-1.08945	0.259077	#N/A	0.878189	#N/A	#N/A	-0.489141	-0.902798	#N/A	0.215089	-0.684712	-1.54355	0.115357	-0.378688	-0.973914
M122T274_POS	-1.92101	#N/A	-1.05611	0.838714	#N/A	0.664892	#N/A	-0.0587645	-0.158515	-0.777958	-0.841028	-0.425333	0.571091	-0.854944	-0.657626	0.0438852	#N/A	-0.183112	1.79037	-0.214092	#N/A	-0.404369	#N/A	#N/A	#N/A	#N/A	2	0.507715	-0.551256	#N/A	#N/A	#N/A	0.526533	0.0117947	0.34344	-0.239564	#N/A	-0.300969	#N/A	#N/A	-0.772724	0.00530831	#N/A	-0.323251	-0.326106	-1.08074	-0.00337039	-0.79915	-0.51426
M116T226_POS	-0.0143002	#N/A	0.362769	-1.16837	#N/A	0.095446	#N/A	-0.208975	0.357288	-0.112332	-0.141259	0.0167705	-2	-0.207534	-0.167482	0.201239	#N/A	0.479984	0.260615	0.250891	#N/A	0.00860937	#N/A	#N/A	#N/A	#N/A	0.171709	0.0494482	0.338168	#N/A	#N/A	#N/A	-0.0364605	-1.14784	0.575866	0.429907	#N/A	0.445127	#N/A	#N/A	0.570889	0.416841	#N/A	-0.363337	-0.888088	0.092123	-0.285217	0.166252	-0.12456
M76T349_POS	0.658274	#N/A	-0.726697	-1.62276	#N/A	0.363678	#N/A	0.951214	-0.76057	-0.616038	-0.892726	0.00731728	-0.297514	0.392637	-1.24507	-0.149421	#N/A	-0.425457	0.555457	0.182735	#N/A	1.66133	#N/A	#N/A	#N/A	#N/A	-0.422129	0.291884	1.79682	#N/A	#N/A	#N/A	0.892015	-0.937508	0.575871	-0.0901188	#N/A	2	#N/A	#N/A	-0.0572399	-0.340385	#N/A	-0.66846	-1.21562	1.24745	-1.34717	-0.655485	0.000261663
M150T146_POS	1.6246	#N/A	-0.628786	-0.988761	#N/A	-1.17944	#N/A	0.458388	-1.15813	-1.02026	-0.388181	0.0384596	0.0894046	0.680982	0.851335	0.488774	#N/A	0.244197	1.0751	1.83996	#N/A	1.73257	#N/A	#N/A	#N/A	#N/A	0.964243	1.88633	-0.144239	#N/A	#N/A	#N/A	-0.337547	0.832058	-0.717664	-0.728768	#N/A	-0.555857	#N/A	#N/A	-0.857355	1.18396	#N/A	-0.967428	-0.1076	-0.454213	0.448268	-0.89722	1.30902
M213T36_NEG	0.907329	#N/A	-1.59301	0.0707076	#N/A	0.26803	#N/A	1.19009	-1.16619	0.394786	-0.267559	0.345595	0.406348	0.384014	-0.764519	0.951485	#N/A	-0.079024	-0.685281	0.438711	#N/A	-0.32113	#N/A	#N/A	#N/A	#N/A	-0.0719814	0.755208	0.519778	#N/A	#N/A	#N/A	0.909475	0.672073	1.18179	-1.05745	#N/A	-0.61543	#N/A	#N/A	-0.940702	-0.354957	#N/A	-1.19512	-0.00143946	-1.03335	1.15575	-0.120005	0.714697
M341T388_NEG	0.00825924	#N/A	-0.216641	0.511053	#N/A	0.397868	#N/A	0.7713	-0.923053	-0.94446	-0.124171	-0.80579	-0.16628	-0.144262	-0.0132974	-0.697509	#N/A	-0.271415	-1.37834	-0.972111	#N/A	0.535571	#N/A	#N/A	#N/A	#N/A	-0.812341	0.714725	0.13266	#N/A	#N/A	#N/A	-0.714983	0.0617359	-0.12628	-0.261956	#N/A	-2	#N/A	#N/A	-0.184793	0.412998	#N/A	0.127903	0.127452	-0.597058	-0.56118	-0.506309	-0.939667
M147T278_NEG	0.300639	#N/A	0.52462	-0.341855	#N/A	0.206313	#N/A	-0.0820637	0.84219	0.25486	-0.916742	0.00896275	-1.39527	-0.813948	-1.04653	-1.32111	#N/A	-0.139355	0.0042028	0.602721	#N/A	1.12069	#N/A	#N/A	#N/A	#N/A	0.526714	0.152987	-1.04773	#N/A	#N/A	#N/A	-0.547208	-0.294341	-1.29493	-1.37532	#N/A	1.6692	#N/A	#N/A	1.37091	-0.938603	#N/A	1.14581	0.188956	-0.549986	-0.761388	-0.241851	-0.0762571
M173T184_NEG	-0.0293666	#N/A	1.00781	0.140765	#N/A	0.428924	#N/A	0.426615	1.12229	0.596594	-0.97624	0.521919	-1.02409	-0.686923	0.213461	-0.0595348	#N/A	0.288629	-0.024343	1.09242	#N/A	1.34911	#N/A	#N/A	#N/A	#N/A	-1.31166	0.0713664	-1.62371	#N/A	#N/A	#N/A	-0.271707	0.475012	0.0755483	-1.33088	#N/A	1.50808	#N/A	#N/A	0.464923	-1.23758	#N/A	1.36237	0.424652	-0.733802	-1.49908	0.267007	-0.366157
M276T437_POS	0.412382	#N/A	1.22863	0.416001	#N/A	-0.175882	#N/A	0.736738	-0.803797	0.811459	0.304101	0.199213	-0.578126	1.63682	0.0197827	-1.61102	#N/A	-0.268305	0.0403384	0.0866112	#N/A	0.24772	#N/A	#N/A	#N/A	#N/A	1.92281	-1.18905	0.456957	#N/A	#N/A	#N/A	-1.47115	0.568221	-2	0.0703165	#N/A	1.76517	#N/A	#N/A	0.59958	-0.234814	#N/A	-0.175585	-1.63691	-0.141015	-1.15175	0.483667	2
M191T65_POS	-0.0383306	#N/A	1.03292	1.56219	#N/A	-0.0692664	#N/A	0.588656	0.97192	1.12732	-0.983362	0.169982	-0.587467	-0.998893	0.0978995	-0.45459	#N/A	0.690302	-0.348545	0.795251	#N/A	1.3487	#N/A	#N/A	#N/A	#N/A	0.522175	-0.747235	-0.402463	#N/A	#N/A	#N/A	-0.866012	1.59154	-1.37042	-0.838382	#N/A	0.526559	#N/A	#N/A	0.791448	-1.40553	#N/A	0.123982	-0.518685	-1.41752	-1.14642	-0.0306605	2
M135T405_NEG	0.172612	#N/A	0.435782	-1.0697	#N/A	-0.939884	#N/A	-1.23772	-0.672136	0.423606	-0.216767	0.58915	-0.49002	0.18552	0.0765722	1.70785	#N/A	0.159888	-0.192225	0.116871	#N/A	2	#N/A	#N/A	#N/A	#N/A	-0.436153	-0.584639	-0.794281	#N/A	#N/A	#N/A	-1.53004	-0.765241	-1.07264	-0.347161	#N/A	2	#N/A	#N/A	0.0689588	-0.872608	#N/A	1.85864	0.172971	-0.562924	-2	0.661187	0.00455078
M168T190_POS	-0.272481	#N/A	0.566198	0.674113	#N/A	0.918883	#N/A	-0.441708	0.0128363	-0.0443799	0.281143	-0.588688	1.3989	0.191592	-0.599191	0.082439	#N/A	-0.404547	1.45274	0.525865	#N/A	0.11132	#N/A	#N/A	#N/A	#N/A	-0.216452	2	-0.356012	#N/A	#N/A	#N/A	-0.418974	0.909045	-0.644783	1.27798	#N/A	0.476591	#N/A	#N/A	0.972551	-0.145032	#N/A	0.054068	0.284063	0.240452	-0.728955	-0.490263	-0.774701
M372T203_POS	-1.35516	#N/A	0.875215	0.980917	#N/A	-0.057307	#N/A	-1.0916	-2	1.36071	-2	-0.296705	-0.981031	-0.541133	-1.21738	2	#N/A	1.24671	1.75225	0.190358	#N/A	-0.707179	#N/A	#N/A	#N/A	#N/A	0.265697	-1.38426	0.860965	#N/A	#N/A	#N/A	-1.00997	0.125153	-1.25273	0.476783	#N/A	1.75465	#N/A	#N/A	1.59964	0.170091	#N/A	-0.439885	-1.41472	-0.105675	-2	-0.16295	-0.605246
M226T56_POS	0.499286	#N/A	-0.223925	0.172129	#N/A	-0.188	#N/A	0.375337	0.0823186	0.288335	1.02658	0.505416	0.331829	-2	-0.318088	-0.53114	#N/A	0.268598	-0.131725	-0.0787463	#N/A	0.512291	#N/A	#N/A	#N/A	#N/A	0.710486	0.251801	-2	#N/A	#N/A	#N/A	0.183629	0.328688	0.238667	-2	#N/A	0.220039	#N/A	#N/A	0.196601	0.484433	#N/A	0.102744	0.0819321	0.941249	0.535512	0.0383938	-0.244225
M791T220_POS	-0.912226	#N/A	0.565429	-2	#N/A	2	#N/A	0.682524	0.719855	0.0705746	-0.0565575	-0.602552	-2	0.033304	0.162629	-0.333001	#N/A	1.04988	1.36117	0.105634	#N/A	0.537023	#N/A	#N/A	#N/A	#N/A	1.44913	-0.373519	0.745627	#N/A	#N/A	#N/A	0.744412	-1.80383	-0.864364	-0.253785	#N/A	-0.550555	#N/A	#N/A	-0.238168	-0.372247	#N/A	0.131994	-0.190656	-1.17268	-2	0.988692	0.326678
M145T49_NEG	0.792868	#N/A	0.696636	-0.968429	#N/A	-0.283803	#N/A	-0.434664	-0.0866155	0.44236	-0.447689	0.8408	0.0418726	-0.416883	-1.42601	1.24632	#N/A	0.591711	0.272997	0.455817	#N/A	2	#N/A	#N/A	#N/A	#N/A	-0.978939	1.4114	-0.164723	#N/A	#N/A	#N/A	-1.64848	-1.38012	0.0924633	0.264376	#N/A	1.17103	#N/A	#N/A	0.6888	0.271107	#N/A	-0.0679443	0.551061	-0.181677	-1.78858	0.35132	0.381503
M358T47_POS	0.591245	#N/A	-1.31887	0.495146	#N/A	0.656228	#N/A	-1.36478	0.308066	0.449684	0.386846	-1.5634	0.519174	0.339409	0.442917	0.581011	#N/A	0.530105	0.558333	0.530363	#N/A	-1.56427	#N/A	#N/A	#N/A	#N/A	0.229431	0.461425	0.708203	#N/A	#N/A	#N/A	0.462392	-1.14618	0.440788	0.563673	#N/A	0.699627	#N/A	#N/A	-1.36807	0.552043	#N/A	0.447451	0.347864	0.352496	0.533932	-2	-2
M288T411_POS	-0.793374	#N/A	-0.625763	0.148998	#N/A	0.318075	#N/A	-0.775275	-0.0561222	-0.0261939	-0.133109	-0.520568	0.413105	0.68617	-0.483529	1.15348	#N/A	0.904768	0.313474	-0.776292	#N/A	-0.64705	#N/A	#N/A	#N/A	#N/A	2	0.115882	-0.6447	#N/A	#N/A	#N/A	0.13965	0.0220465	-1.43726	-0.675181	#N/A	-0.968015	#N/A	#N/A	-0.402144	0.507964	#N/A	-0.271042	0.0348079	-1.14752	-0.716206	0.0997712	0.0535523
M118T78_NEG	-0.349165	#N/A	1.13829	-0.886154	#N/A	0.558168	#N/A	-0.447804	0.704787	0.742616	-0.690799	0.834795	-0.739291	-0.405216	-0.779918	1.19127	#N/A	-0.640049	1.08042	0.00673463	#N/A	1.55609	#N/A	#N/A	#N/A	#N/A	0.252008	2	0.309935	#N/A	#N/A	#N/A	-1.60517	-0.787985	0.511165	0.625326	#N/A	0.555816	#N/A	#N/A	0.126478	1.1411	#N/A	0.223011	0.835423	-1.44629	-1.1922	-0.740612	0.643405
M101T93_NEG	0.268402	#N/A	0.281185	0.377706	#N/A	0.275434	#N/A	0.017292	0.405645	0.32702	-0.339868	0.00839091	0.272576	0.274889	-0.105731	-0.0442322	#N/A	0.325156	0.447353	0.0309717	#N/A	-0.151096	#N/A	#N/A	#N/A	#N/A	0.440297	0.45961	0.236533	#N/A	#N/A	#N/A	0.462783	0.229759	0.751972	-0.0500555	#N/A	0.227688	#N/A	#N/A	-0.057078	0.259872	#N/A	-0.275558	0.220327	-0.140027	0.147739	0.142666	-0.0861534
M133T340_POS	1.18339	#N/A	-1.34024	0.844663	#N/A	-0.513529	#N/A	1.02045	-0.732138	1.02819	-0.956605	-2	0.64142	-0.956802	1.19579	-0.440295	#N/A	1.21561	1.30044	-0.730876	#N/A	-0.0415893	#N/A	#N/A	#N/A	#N/A	0.114877	0.648584	1.28776	#N/A	#N/A	#N/A	0.305682	-1.43463	0.351372	0.635711	#N/A	-0.401426	#N/A	#N/A	-1.20931	0.982763	#N/A	-1.54561	-0.793984	-1.32295	-0.23749	0.476372	-0.800238
M243T261_NEG	-0.112286	#N/A	0.196483	-0.876933	#N/A	-0.44369	#N/A	0.0288062	0.0039738	0.41331	-1.33846	0.194562	-0.860186	-1.40213	-0.670447	-0.171878	#N/A	0.261531	0.70118	0.351386	#N/A	-0.0788888	#N/A	#N/A	#N/A	#N/A	-0.393014	0.0468746	0.179027	#N/A	#N/A	#N/A	0.281201	-0.480827	0.689731	-0.58492	#N/A	0.87906	#N/A	#N/A	1.06482	0.270499	#N/A	0.15108	-1.9871	-0.624189	-0.0593419	0.34425	-0.153476
M888T216_POS	-1.0696	#N/A	0.488431	-1.90423	#N/A	0.914417	#N/A	0.191469	0.972362	-0.524806	-0.586376	-0.708687	-0.470568	-0.198612	1.0323	-1.22784	#N/A	0.991898	0.563883	-0.350444	#N/A	-0.0648956	#N/A	#N/A	#N/A	#N/A	0.760193	-1.52095	0.794404	#N/A	#N/A	#N/A	0.503222	0.650722	-1.0513	-0.304097	#N/A	-0.638446	#N/A	#N/A	-1.28883	0.241324	#N/A	-0.646331	-1.03594	-0.587457	-1.01019	-0.475615	0.247107
M860T218_POS	-0.0233091	#N/A	0.416125	-2	#N/A	0.212255	#N/A	-0.0479089	0.490474	0.313097	0.0695758	0.158605	-2	0.0286751	-0.0108798	0.278977	#N/A	0.635989	0.472912	0.105327	#N/A	0.277265	#N/A	#N/A	#N/A	#N/A	0.299155	-0.948923	0.247438	#N/A	#N/A	#N/A	0.012212	0.526456	0.0321504	-0.156183	#N/A	0.385866	#N/A	#N/A	-0.188438	0.0554889	#N/A	0.147179	-0.726208	-0.293265	-0.513142	0.436127	0.356576
M890T217_POS	-0.311705	#N/A	0.61212	-2	#N/A	0.806802	#N/A	-0.0340774	0.775984	0.404479	0.26191	0.168771	-1.2109	0.343737	0.375131	0.537516	#N/A	0.582701	0.48661	0.390665	#N/A	-0.22297	#N/A	#N/A	#N/A	#N/A	0.463531	0.921764	-0.705707	#N/A	#N/A	#N/A	0.168192	0.105261	0.639225	-0.0817593	#N/A	-0.56607	#N/A	#N/A	-0.13028	0.408522	#N/A	0.0200648	-0.0115904	-0.726835	-0.706829	-0.427243	0.550397
M745T162_POS	-1.74072	#N/A	-0.682537	0.74609	#N/A	1.26748	#N/A	-0.247071	0.237172	-0.516475	-0.534399	-1.6929	0.517075	-0.115473	0.0694033	0.897856	#N/A	1.14837	0.810229	-0.599045	#N/A	1.3959	#N/A	#N/A	#N/A	#N/A	0.335018	-0.113986	-0.751226	#N/A	#N/A	#N/A	-0.827963	0.191836	-1.83693	0.0287203	#N/A	0.0397704	#N/A	#N/A	1.77428	0.124507	#N/A	-0.340252	0.558604	-0.598784	-0.45864	0.00235507	-0.929804
M358T67_POS	0.511155	#N/A	-0.151949	0.532993	#N/A	0.734059	#N/A	-2	0.0853932	0.450497	-0.0710267	-2	-0.240153	0.162595	0.418158	0.614992	#N/A	0.539782	0.530985	0.422607	#N/A	-2	#N/A	#N/A	#N/A	#N/A	0.545189	0.4656	0.802811	#N/A	#N/A	#N/A	0.353714	-2	0.588288	0.55997	#N/A	0.705533	#N/A	#N/A	0.133168	0.451215	#N/A	0.213242	0.138242	0.304823	0.616896	-2	-0.481639
M591T468_POS	0.806198	#N/A	0.360506	-1.56935	#N/A	0.71774	#N/A	0.626684	-1.59224	0.837561	-0.243824	0.926561	0.733854	-1.65634	0.751135	0.830321	#N/A	0.947971	1.13625	0.0620475	#N/A	0.783827	#N/A	#N/A	#N/A	#N/A	1.24926	0.734078	0.676663	#N/A	#N/A	#N/A	-1.58802	-1.62733	-1.63213	-1.61701	#N/A	0.963334	#N/A	#N/A	0.621696	-1.61701	#N/A	0.988516	0.51729	0.647378	0.0550344	0.905917	-1.59998
M141T302_POS	-0.460799	#N/A	0.201408	0.274928	#N/A	0.629383	#N/A	1.3138	-0.0830569	-0.715485	-0.46864	0.303901	-0.129061	-0.35788	-0.2726	-1.25138	#N/A	0.291653	1.81271	-0.624159	#N/A	-0.276344	#N/A	#N/A	#N/A	#N/A	2	-0.588473	1.1498	#N/A	#N/A	#N/A	0.542001	-0.120768	0.21569	0.881951	#N/A	-0.762028	#N/A	#N/A	-1.16406	-0.00286828	#N/A	-0.352675	-0.180454	-0.538574	1.45379	-0.550652	-0.487715
M288T24_POS	-0.492068	#N/A	0.0142939	-0.208229	#N/A	0.555776	#N/A	-0.0920972	0.135992	0.199174	1.27779	-1.63563	0.761919	-2	0.248644	0.671642	#N/A	0.967443	0.960976	-0.174	#N/A	-0.278073	#N/A	#N/A	#N/A	#N/A	1.1398	0.0873217	0.496556	#N/A	#N/A	#N/A	0.352567	-1.13108	-0.471305	-0.332887	#N/A	-0.376535	#N/A	#N/A	-0.271259	-0.253871	#N/A	-0.248406	-0.19199	0.0181706	0.395929	-0.0215815	0.2781
M186T221_NEG	-0.101703	#N/A	0.643716	-0.98308	#N/A	-0.351791	#N/A	1.77239	0.727937	0.261852	-0.87895	-0.351347	0.369616	0.32072	0.472262	0.986444	#N/A	0.449722	0.491025	-0.603273	#N/A	0.69487	#N/A	#N/A	#N/A	#N/A	0.507715	-0.256306	-0.296418	#N/A	#N/A	#N/A	-1.10244	0.102362	-0.47089	-0.395045	#N/A	0.390639	#N/A	#N/A	0.00960894	0.900465	#N/A	0.481864	-0.65496	0.0227292	-0.724355	-1.23606	-0.632038
M362T484_NEG	1.07258	#N/A	0.747006	-0.701222	#N/A	-1.00646	#N/A	-0.476931	-0.633714	0.736732	0.359797	0.902304	0.0842613	-2	0.418011	0.586503	#N/A	0.219315	0.213401	0.202899	#N/A	-0.0127143	#N/A	#N/A	#N/A	#N/A	1.06988	-0.516768	0.908053	#N/A	#N/A	#N/A	-0.139246	-2	-1.40846	0.542568	#N/A	0.343227	#N/A	#N/A	0.456176	0.0251514	#N/A	0.789552	0.43051	0.335073	-0.223062	0.643332	0.585965
M387T36_POS	0.292257	#N/A	0.0229498	-0.761273	#N/A	0.383646	#N/A	-0.0692118	-0.0212962	-0.713487	-0.303608	-0.691551	0.62006	-0.358066	-0.0606414	-0.824846	#N/A	0.359726	1.67106	-1.21786	#N/A	-1.79126	#N/A	#N/A	#N/A	#N/A	2	-0.649184	0.576342	#N/A	#N/A	#N/A	-0.377138	-2	-0.239303	0.183527	#N/A	0.084586	#N/A	#N/A	1.62164	-0.0254206	#N/A	-0.977823	-0.843347	-0.127345	-0.241201	-0.425066	0.105628
M117T99_NEG	0.421383	#N/A	0.477052	0.155659	#N/A	0.689323	#N/A	0.0554166	0.406559	0.521782	0.0668665	0.537711	0.124654	0.118186	0.11018	0.433714	#N/A	0.373608	0.546674	0.181737	#N/A	0.462138	#N/A	#N/A	#N/A	#N/A	0.169066	0.805833	0.300777	#N/A	#N/A	#N/A	0.167118	-0.67406	0.445703	0.54639	#N/A	0.125177	#N/A	#N/A	0.170727	0.445689	#N/A	-0.190479	0.601374	-0.254196	0.305772	-0.123783	0.418634
M205T191_POS	0.252611	#N/A	-0.00499919	-2	#N/A	-0.609528	#N/A	-0.00111762	-0.998809	-0.387978	-0.349147	0.0570379	0.454081	0.216087	-0.186851	0.661368	#N/A	0.711449	0.219816	-0.296826	#N/A	1.14088	#N/A	#N/A	#N/A	#N/A	0.631066	0.782111	0.375735	#N/A	#N/A	#N/A	0.27099	-2	0.461415	0.0473982	#N/A	0.322871	#N/A	#N/A	0.343128	0.361177	#N/A	0.431093	-0.0267072	0.0860477	0.128475	0.409148	-0.15562
M147T357_NEG	-0.132014	#N/A	-0.897495	0.957553	#N/A	-0.93417	#N/A	1.32836	-2	0.937099	-0.659761	-1.08832	0.926408	-0.26767	-0.78118	0.145836	#N/A	-0.136225	-0.203323	-0.161377	#N/A	2	#N/A	#N/A	#N/A	#N/A	0.998152	0.750489	0.525505	#N/A	#N/A	#N/A	1.39399	-0.762062	1.10605	-0.750382	#N/A	0.622889	#N/A	#N/A	-0.607807	1.59421	#N/A	-0.303093	-0.476919	-0.511633	1.85401	-0.991896	-0.597742
M129T170_NEG	0.608047	#N/A	0.533106	-2	#N/A	0.164205	#N/A	0.18503	0.248407	0.482275	0.050592	0.58967	0.349108	0.197289	-0.453235	0.501355	#N/A	0.464719	0.455426	0.0540185	#N/A	0.863501	#N/A	#N/A	#N/A	#N/A	0.340202	0.657567	0.425817	#N/A	#N/A	#N/A	-2	-2	0.372689	0.565125	#N/A	0.62985	#N/A	#N/A	0.19748	0.412666	#N/A	0.130359	0.519858	0.4364	0.395163	0.247035	0.543783
M246T263_POS	0.836614	#N/A	0.102753	-0.848642	#N/A	-0.695306	#N/A	-0.339115	-0.790449	0.0616934	-1.27628	0.00765761	-0.936584	-0.331066	-0.487801	0.563783	#N/A	-0.125181	0.631869	-1.08474	#N/A	0.485926	#N/A	#N/A	#N/A	#N/A	1.31204	0.1247	0.048121	#N/A	#N/A	#N/A	-0.546385	-0.460799	-1.61243	-0.0260845	#N/A	0.74347	#N/A	#N/A	0.13648	-0.539054	#N/A	-0.669633	-0.833905	-0.663566	-2	0.326873	-0.924931
M246T414_POS	0.94729	#N/A	1.27642	0.712502	#N/A	-0.951858	#N/A	0.697351	-0.998903	1.08637	0.994894	-1.049	-0.996887	1.57909	-1.02079	0.538135	#N/A	-0.982597	1.13297	-1.02452	#N/A	0.780121	#N/A	#N/A	#N/A	#N/A	1.39498	-1.02153	0.511479	#N/A	#N/A	#N/A	-0.995552	0.832312	-1.0306	0.874355	#N/A	1.05736	#N/A	#N/A	1.03929	0.561005	#N/A	-1.0306	-0.991592	-1.03763	-0.990938	0.932016	1.10283
M276T437_POS	0.412382	#N/A	1.22863	0.416001	#N/A	-0.175882	#N/A	0.736738	-0.803797	0.811459	0.304101	0.199213	-0.578126	1.63682	0.0197827	-1.61102	#N/A	-0.268305	0.0403384	0.0866112	#N/A	0.24772	#N/A	#N/A	#N/A	#N/A	1.92281	-1.18905	0.456957	#N/A	#N/A	#N/A	-1.47115	0.568221	-2	0.0703165	#N/A	1.76517	#N/A	#N/A	0.59958	-0.234814	#N/A	-0.175585	-1.63691	-0.141015	-1.15175	0.483667	2
M280T288_POS	-1.44065	#N/A	1.01839	0.918051	#N/A	0.488202	#N/A	0.465428	-1.37107	0.808234	0.911081	-1.42807	0.271672	0.977783	0.185987	0.555585	#N/A	0.500006	0.71367	0.686018	#N/A	0.739446	#N/A	#N/A	#N/A	#N/A	1.27322	0.275188	0.306942	#N/A	#N/A	#N/A	-1.36726	0.540363	0.295236	0.365348	#N/A	0.755248	#N/A	#N/A	0.969215	0.35163	#N/A	-1.40713	-1.36275	-1.41513	0.46894	0.60958	1.40135
M801T163_POS	2	#N/A	-1.79697	1.29674	#N/A	-0.268609	#N/A	-0.336463	1.35265	-0.225928	-0.455809	0.271999	0.0289238	0.268868	0.157385	0.346145	#N/A	-0.146532	0.42252	-0.8623	#N/A	0.479085	#N/A	#N/A	#N/A	#N/A	2	-0.537001	-0.0370158	#N/A	#N/A	#N/A	-0.110268	0.684635	-0.755181	0.218198	#N/A	-1.15207	#N/A	#N/A	0.451895	0.104764	#N/A	-0.55425	-0.596107	-0.79195	-1.69014	1.03721	1.15041
M269T39_NEG	2	#N/A	-1.74906	-0.696221	#N/A	-0.743065	#N/A	-0.587691	2	-0.642777	-0.421712	0.736267	-0.665625	0.221685	0.699699	1.63185	#N/A	-0.274839	0.073404	-0.130538	#N/A	0.817189	#N/A	#N/A	#N/A	#N/A	-0.436493	-1.22194	-0.777071	#N/A	#N/A	#N/A	0.628737	1.09622	-1.36246	-0.131323	#N/A	-0.282788	#N/A	#N/A	-1.32663	-1.6051	#N/A	-0.782257	-0.8169	-0.600353	-0.0110708	0.502962	-0.740302
M171T327_NEG	0.063241	#N/A	1.36418	0.382905	#N/A	0.662879	#N/A	0.289038	-0.885857	0.351995	-1.41934	-0.430105	-0.972631	2	0.671453	-0.761899	#N/A	-1.13266	-1.03224	-1.68632	#N/A	-0.38477	#N/A	#N/A	#N/A	#N/A	0.763277	-1.39333	1.41364	#N/A	#N/A	#N/A	-2	-0.57982	-1.32839	-0.609468	#N/A	0.493533	#N/A	#N/A	-0.0577065	-0.33908	#N/A	-1.58262	-1.41107	0.389882	-1.06711	-1.38156	2
M131T201_NEG	1.76566	#N/A	0.641547	0.75717	#N/A	0.800661	#N/A	-0.237311	0.482785	0.171045	-0.104006	0.00253468	-0.254248	-0.0607401	-0.49994	0.732409	#N/A	-0.346888	1.58421	0.791181	#N/A	-0.181979	#N/A	#N/A	#N/A	#N/A	0.849608	-0.0965143	-0.0420245	#N/A	#N/A	#N/A	-0.0650766	0.0170958	0.0936564	0.780412	#N/A	0.888229	#N/A	#N/A	-0.830041	-0.0243899	#N/A	1.26347	-0.720731	-1.85785	-1.35242	-1.76096	1.36701
M105T324_NEG	-0.290766	#N/A	-0.932673	0.481854	#N/A	1.46772	#N/A	0.756518	-0.144818	-0.669169	0.864515	-0.654897	-0.361644	0.0439337	-1.68761	-0.484147	#N/A	0.0307725	-0.881622	-0.0947685	#N/A	2	#N/A	#N/A	#N/A	#N/A	0.731165	1.17725	-0.266429	#N/A	#N/A	#N/A	1.72544	-0.434498	0.726281	0.310717	#N/A	1.24865	#N/A	#N/A	0.946634	-0.761136	#N/A	-0.039	-0.424093	-0.950631	-0.695805	-0.729069	0.831712
M189T44_POS	-0.364607	#N/A	0.547761	1.12763	#N/A	-0.0145462	#N/A	-0.01181	-0.218424	0.563044	-0.814466	0.0457277	-0.387366	-0.582873	-0.184166	-0.74116	#N/A	0.582679	-0.0763477	0.726739	#N/A	1.25481	#N/A	#N/A	#N/A	#N/A	1.01064	-1.30662	-0.0714276	#N/A	#N/A	#N/A	-0.742175	0.61653	-0.846026	-1.38322	#N/A	0.722089	#N/A	#N/A	0.499488	-0.54149	#N/A	0.950187	-0.0210872	-0.789964	-1.06031	1.78649	1.11844
M246T433_POS	0.476944	#N/A	1.03676	0.143699	#N/A	0.0617333	#N/A	-0.156007	-0.128331	0.769108	0.699258	0.118154	-0.836899	1.74154	-0.351627	-0.646397	#N/A	-0.176293	-0.020984	0.34319	#N/A	1.00524	#N/A	#N/A	#N/A	#N/A	1.87524	-1.30379	0.387451	#N/A	#N/A	#N/A	-1.5003	0.447194	-2	-0.155845	#N/A	1.96143	#N/A	#N/A	0.311453	-0.508289	#N/A	-0.166305	-0.735802	-0.680021	-1.99078	0.488385	1.76548
M401T33_POS	-0.128422	#N/A	-0.623178	-0.219147	#N/A	-0.632508	#N/A	1.63748	-0.351842	-1.1209	0.437184	-0.458271	0.769394	-0.16693	0.841814	-0.0974689	#N/A	0.310309	0.193477	-0.0169472	#N/A	-0.904509	#N/A	#N/A	#N/A	#N/A	1.31718	0.295083	0.0164439	#N/A	#N/A	#N/A	0.635318	0.856626	-2	-0.157652	#N/A	1.04796	#N/A	#N/A	0.942912	0.477225	#N/A	-0.540567	-0.80567	1.16145	2	-0.528044	0.658159
M365T262_POS	0.0268714	#N/A	0.208699	0.746667	#N/A	0.757095	#N/A	0.0754292	1.12748	0.658981	0.583302	0.483183	-1.98489	0.211506	0.207925	0.955798	#N/A	0.470438	0.969494	0.643518	#N/A	0.540824	#N/A	#N/A	#N/A	#N/A	-1.7832	0.174646	-0.0327646	#N/A	#N/A	#N/A	-1.98307	0.497101	-2	0.338016	#N/A	0.391252	#N/A	#N/A	0.85244	-2	#N/A	0.662045	0.629721	-0.46862	-1.97677	0.436299	0.835464
M343T51_NEG	0.253968	#N/A	-0.69533	0.543724	#N/A	-0.334224	#N/A	0.254938	-0.199045	0.751954	-0.427132	-1.30942	-0.737058	0.372202	1.09498	0.861671	#N/A	0.44919	0.433587	0.0291331	#N/A	0.231317	#N/A	#N/A	#N/A	#N/A	-0.423197	-0.647892	-0.754151	#N/A	#N/A	#N/A	-0.0935267	1.92438	-1.62579	0.25207	#N/A	0.689815	#N/A	#N/A	1.02261	-0.00956193	#N/A	1.21225	-0.208085	0.143287	0.53805	-0.765853	0.440615
M158T53_POS	0.417124	#N/A	0.996908	0.664709	#N/A	1.29131	#N/A	-0.588775	0.518023	0.408771	-0.846714	0.0943676	-0.307006	-0.669231	-0.656977	-0.595028	#N/A	0.143194	0.565736	-0.673548	#N/A	-2	#N/A	#N/A	#N/A	#N/A	0.767341	0.360047	-0.349145	#N/A	#N/A	#N/A	0.227096	0.121154	-0.661381	0.0383319	#N/A	-0.206335	#N/A	#N/A	-0.0705565	-0.685687	#N/A	0.785669	-0.564204	-2	-0.424935	-0.116365	-2
M219T57_POS	0.344336	#N/A	1.08688	1.37679	#N/A	-0.0573673	#N/A	-0.0366873	0.389948	0.921321	-0.691877	0.20946	-0.0243809	-0.653682	-0.391154	-0.802454	#N/A	0.771815	0.0967326	0.820161	#N/A	0.799887	#N/A	#N/A	#N/A	#N/A	1.57556	0.459391	0.47976	#N/A	#N/A	#N/A	-0.960731	1.3861	-1.45195	-0.246518	#N/A	0.777532	#N/A	#N/A	0.74435	-0.176007	#N/A	0.172177	0.120951	-0.950456	-0.259153	0.351412	1.7415
M253T50_POS	0.046685	#N/A	0.771364	1.35893	#N/A	-0.868183	#N/A	0.574061	0.252149	1.23382	-0.0987104	0.4036	-0.439555	0.155154	-0.851104	0.590144	#N/A	1.01715	0.794006	0.302773	#N/A	0.579324	#N/A	#N/A	#N/A	#N/A	0.866511	-0.181427	-1.14787	#N/A	#N/A	#N/A	-0.776666	0.942448	-0.326839	-0.495052	#N/A	0.693133	#N/A	#N/A	0.651604	-0.509605	#N/A	0.289364	-0.806774	-0.510239	-0.280796	0.452387	1.49336
M341T388_NEG	0.00825924	#N/A	-0.216641	0.511053	#N/A	0.397868	#N/A	0.7713	-0.923053	-0.94446	-0.124171	-0.80579	-0.16628	-0.144262	-0.0132974	-0.697509	#N/A	-0.271415	-1.37834	-0.972111	#N/A	0.535571	#N/A	#N/A	#N/A	#N/A	-0.812341	0.714725	0.13266	#N/A	#N/A	#N/A	-0.714983	0.0617359	-0.12628	-0.261956	#N/A	-2	#N/A	#N/A	-0.184793	0.412998	#N/A	0.127903	0.127452	-0.597058	-0.56118	-0.506309	-0.939667
M147T278_NEG	0.300639	#N/A	0.52462	-0.341855	#N/A	0.206313	#N/A	-0.0820637	0.84219	0.25486	-0.916742	0.00896275	-1.39527	-0.813948	-1.04653	-1.32111	#N/A	-0.139355	0.0042028	0.602721	#N/A	1.12069	#N/A	#N/A	#N/A	#N/A	0.526714	0.152987	-1.04773	#N/A	#N/A	#N/A	-0.547208	-0.294341	-1.29493	-1.37532	#N/A	1.6692	#N/A	#N/A	1.37091	-0.938603	#N/A	1.14581	0.188956	-0.549986	-0.761388	-0.241851	-0.0762571
M191T65_POS	-0.0383306	#N/A	1.03292	1.56219	#N/A	-0.0692664	#N/A	0.588656	0.97192	1.12732	-0.983362	0.169982	-0.587467	-0.998893	0.0978995	-0.45459	#N/A	0.690302	-0.348545	0.795251	#N/A	1.3487	#N/A	#N/A	#N/A	#N/A	0.522175	-0.747235	-0.402463	#N/A	#N/A	#N/A	-0.866012	1.59154	-1.37042	-0.838382	#N/A	0.526559	#N/A	#N/A	0.791448	-1.40553	#N/A	0.123982	-0.518685	-1.41752	-1.14642	-0.0306605	2
M300T73_POS	-0.822718	#N/A	-0.490128	0.102143	#N/A	-0.847828	#N/A	-0.785237	-0.0806366	-0.052262	0.517431	-0.0125338	-0.337661	-0.701146	1.09359	0.821269	#N/A	-0.206623	0.545997	-0.29545	#N/A	-0.141905	#N/A	#N/A	#N/A	#N/A	0.315548	-0.105846	-0.444802	#N/A	#N/A	#N/A	-0.530524	0.645657	-0.805716	-1.35026	#N/A	0.461795	#N/A	#N/A	0.539169	-0.557139	#N/A	0.314698	-0.357166	-1.88757	-1.84809	-1.08164	1.30889
M253T260_POS	0.604723	#N/A	0.754924	0.905155	#N/A	0.29391	#N/A	0.140014	0.727505	0.513406	0.250352	0.0441649	0.0363636	0.582309	0.481273	0.290254	#N/A	0.389214	0.424508	0.576823	#N/A	0.00114605	#N/A	#N/A	#N/A	#N/A	1.04324	0.336648	0.265761	#N/A	#N/A	#N/A	-0.991899	0.777342	-2	0.487154	#N/A	0.679396	#N/A	#N/A	0.513998	0.0322601	#N/A	0.612593	0.0651257	-0.141601	0.263886	-0.00587202	1.14949
M262T442_POS	0.956035	#N/A	1.01591	0.114853	#N/A	0.286167	#N/A	-0.636984	-0.984664	0.859367	0.268058	-0.224867	-0.17123	0.501928	-0.25567	-0.663315	#N/A	0.185168	0.387285	0.693433	#N/A	0.438208	#N/A	#N/A	#N/A	#N/A	1.38376	-0.595446	0.79893	#N/A	#N/A	#N/A	-1.43792	0.524785	-1.35144	0.291361	#N/A	1.39607	#N/A	#N/A	0.419592	-0.0801663	#N/A	0.0676259	-0.185557	-0.201403	-1.34122	0.75607	1.29378
M393T282_NEG	0.658275	#N/A	0.698434	0.445191	#N/A	-2	#N/A	0.287333	0.861699	0.464388	-0.369821	-0.0820051	-0.183063	0.294849	-0.308741	-0.306222	#N/A	0.22629	0.234082	0.592236	#N/A	0.878376	#N/A	#N/A	#N/A	#N/A	0.347908	0.550261	0.11746	#N/A	#N/A	#N/A	0.317173	0.234395	-0.510583	-0.436335	#N/A	0.834575	#N/A	#N/A	0.645217	-0.465229	#N/A	0.80346	0.633886	-2	-0.441761	0.376117	-0.494197
M151T100_NEG	0.338476	#N/A	0.206487	-1.82601	#N/A	-0.02792	#N/A	1.82193	0.42408	0.0149286	0.15718	0.0695512	0.320509	0.256364	0.792222	-0.856465	#N/A	0.455886	1.06804	0.27602	#N/A	-0.385742	#N/A	#N/A	#N/A	#N/A	0.953331	0.510495	-0.749367	#N/A	#N/A	#N/A	0.0415602	1.35423	-0.744476	-0.14797	#N/A	0.574356	#N/A	#N/A	1.33281	-0.193335	#N/A	-0.967432	-1.31173	1.34921	-1.70216	-0.273194	0.500637
M72T321_POS	0.278775	#N/A	0.742668	-0.124491	#N/A	0.222571	#N/A	-0.332072	1.05756	-0.123619	-1.21161	-0.518901	-1.77646	-1.01913	-0.892385	-0.0506363	#N/A	0.538791	0.819085	0.650529	#N/A	1.60299	#N/A	#N/A	#N/A	#N/A	2	0.0103054	-0.956887	#N/A	#N/A	#N/A	-0.540606	-0.499791	-1.65962	-0.728833	#N/A	1.65085	#N/A	#N/A	1.81571	-0.596188	#N/A	0.436092	0.262805	-1.75346	-1.88985	0.00952105	-0.341829
Lipids
M819T423_NEG	-0.354716	#N/A	-0.498608	1.15662	#N/A	0.800896	#N/A	-2	0.0661978	1.20209	1.20898	0.0715295	1.06712	1.88071	-0.418096	1.98404	#N/A	0.597388	0.355799	-1.14712	#N/A	-0.0531185	#N/A	#N/A	#N/A	#N/A	0.977272	2	-0.116968	#N/A	#N/A	#N/A	2	0.150308	1.52176	0.954682	#N/A	-0.692984	#N/A	#N/A	2	1.66784	#N/A	-1.175	0.531754	-0.133641	-0.0401597	0.310837	-0.424484
M914T427_NEG	-0.777745	#N/A	0.329017	0.956132	#N/A	-0.719638	#N/A	-0.0918433	-0.926313	0.0544617	0.570505	-1.12423	-2	1.26637	-0.0930583	-0.176147	#N/A	0.64461	-0.136197	0.483389	#N/A	0.28391	#N/A	#N/A	#N/A	#N/A	0.60822	-0.838336	0.777846	#N/A	#N/A	#N/A	0.0119592	-0.145557	1.18522	0.646702	#N/A	-0.728527	#N/A	#N/A	-0.14701	0.764005	#N/A	0.682243	0.732424	0.841024	0.584135	0.602619	-0.0276319
M821T501_NEG	1.51438	#N/A	0.713368	1.44032	#N/A	-0.198459	#N/A	-0.555185	1.33867	0.116153	0.35353	0.37592	-0.1709	-0.971361	-0.675547	1.24282	#N/A	0.543985	0.113964	-1.2971	#N/A	-0.309477	#N/A	#N/A	#N/A	#N/A	1.17385	0.846743	-0.818247	#N/A	#N/A	#N/A	-0.986371	0.83638	-0.235419	-0.304714	#N/A	1.03756	#N/A	#N/A	0.846085	-0.041796	#N/A	0.369132	1.13153	0.146731	-1.0607	-0.273138	0.552383
M793T414_NEG	-1.43566	#N/A	-0.288949	0.663196	#N/A	1.12158	#N/A	0.0324323	-0.243528	-0.5602	-0.0764906	-1.71663	-1.37511	0.202268	-0.105821	0.832706	#N/A	-0.445868	0.481316	0.194664	#N/A	-0.222409	#N/A	#N/A	#N/A	#N/A	1.40871	1.61371	-0.610459	#N/A	#N/A	#N/A	2	0.423996	0.338703	0.477655	#N/A	-0.996705	#N/A	#N/A	1.54339	1.36112	#N/A	-0.112708	0.640582	-0.735249	0.230079	0.0588905	-0.532889
M723T448_POS	-0.287651	#N/A	0.0954349	0.886763	#N/A	1.77109	#N/A	0.262174	0.845776	-1.44487	0.3392	-1.61107	-1.64409	0.415168	0.0909847	0.298717	#N/A	0.131631	1.18306	0.936729	#N/A	1.17668	#N/A	#N/A	#N/A	#N/A	0.814418	0.272244	-0.107	#N/A	#N/A	#N/A	-0.0891503	0.318254	-2	-0.420556	#N/A	0.72695	#N/A	#N/A	1.07267	0.46389	#N/A	1.79693	1.51185	-0.311128	-0.154486	1.39475	-0.789306
M693T454_POS	-0.572034	#N/A	0.235801	0.797505	#N/A	0.538467	#N/A	0.0162189	-0.343028	0.592198	0.430559	0.353771	2	0.55317	1.11817	0.116406	#N/A	0.547077	0.840684	0.360837	#N/A	0.526726	#N/A	#N/A	#N/A	#N/A	-0.168933	-0.279549	-0.208223	#N/A	#N/A	#N/A	-0.761559	1.21875	0.675564	-0.47297	#N/A	0.569414	#N/A	#N/A	1.00562	0.372299	#N/A	-1.46342	0.106063	0.91353	1.21622	-0.423232	0.576601
M956T731_POS	-0.10612	#N/A	0.202834	0.440854	#N/A	0.70164	#N/A	-0.301296	-0.0480639	0.0837529	-0.740825	-1.25756	0.404902	0.0891102	0.150111	-0.100021	#N/A	0.218298	0.224646	0.413949	#N/A	0.19443	#N/A	#N/A	#N/A	#N/A	0.42768	0.209329	-0.162886	#N/A	#N/A	#N/A	-2	0.425607	0.36829	0.753313	#N/A	0.375369	#N/A	#N/A	1.14367	0.342831	#N/A	-0.814225	0.104109	0.231891	0.44151	-1.46617	0.152934
M831T602_POS	-0.516334	#N/A	1.17412	-0.223065	#N/A	1.00693	#N/A	0.0459835	0.690637	0.626785	-1.08387	-0.105616	0.673351	0.244135	0.342717	1.15479	#N/A	-1.14153	1.1639	0.325858	#N/A	0.600337	#N/A	#N/A	#N/A	#N/A	-0.458335	0.0648598	-0.771832	#N/A	#N/A	#N/A	2	1.56258	-0.372835	-0.717755	#N/A	1.05262	#N/A	#N/A	0.886613	-0.563809	#N/A	-0.634974	-0.121744	-1.36301	-1.35824	-0.747067	0.225956
M769T463_POS	0.112098	#N/A	1.41778	0.491807	#N/A	-0.236548	#N/A	0.0597003	0.70392	1.1755	-0.74189	1.17648	2	0.446503	0.648282	0.37194	#N/A	-0.209028	0.861728	-0.417283	#N/A	0.344178	#N/A	#N/A	#N/A	#N/A	-0.721321	-0.18584	0.185793	#N/A	#N/A	#N/A	-2	0.839003	-0.275852	0.725306	#N/A	0.637931	#N/A	#N/A	0.530595	0.526615	#N/A	-0.408103	0.242956	-0.183403	-1.28746	0.040188	0.525421
M735T487_POS	0.533143	#N/A	0.745302	0.491054	#N/A	-0.373681	#N/A	-0.34986	1.4787	-0.255432	-1.71408	0.819329	1.72882	-0.693495	0.32647	0.346143	#N/A	0.299008	2	0.269603	#N/A	0.672742	#N/A	#N/A	#N/A	#N/A	0.103464	-0.129685	-0.0694652	#N/A	#N/A	#N/A	-2	1.9857	-1.57278	-1.1026	#N/A	0.799353	#N/A	#N/A	0.903578	-0.281984	#N/A	-0.344657	0.035097	0.392347	-2	0.0354259	-1.34324
M803T573_POS	-0.509449	#N/A	1.20058	0.332011	#N/A	0.604049	#N/A	-0.213625	1.11666	0.590486	-1.47237	-0.295556	0.384519	0.501946	0.379882	-1.02825	#N/A	-0.392799	0.258443	-0.0292711	#N/A	0.528025	#N/A	#N/A	#N/A	#N/A	-0.0396342	-0.207516	-0.516266	#N/A	#N/A	#N/A	0.725698	1.74259	-0.295712	-0.605169	#N/A	0.634337	#N/A	#N/A	1.21487	-0.327255	#N/A	-0.71476	0.254958	-2	-1.65296	-0.936726	0.247826
M771T481_POS	0.103695	#N/A	0.712152	0.0148162	#N/A	-0.864853	#N/A	-0.79122	0.286659	1.69427	1.28397	0.442686	2	1.31972	-0.576899	1.79168	#N/A	-0.339954	0.0889369	0.439052	#N/A	0.360594	#N/A	#N/A	#N/A	#N/A	-1.08438	1.65231	-0.94841	#N/A	#N/A	#N/A	-0.748785	0.993216	1.04575	-0.529185	#N/A	0.34679	#N/A	#N/A	0.310947	-0.346734	#N/A	0.0966418	0.834623	-0.936093	-1.61586	0.163619	0.328849
M775T539_POS	-0.527252	#N/A	0.974556	0.966794	#N/A	0.146669	#N/A	-0.669416	0.488112	0.356556	0.251599	-0.915429	0.583006	0.521982	0.000748933	-1.70715	#N/A	0.101167	0.105161	-0.405559	#N/A	-0.0585498	#N/A	#N/A	#N/A	#N/A	0.331365	0.529293	-1.09441	#N/A	#N/A	#N/A	-1.42459	1.09788	0.362339	-0.461056	#N/A	-0.243167	#N/A	#N/A	1.80755	-0.0581795	#N/A	-0.775257	0.219825	-0.34065	-1.41251	-0.638699	0.174604
M789T424_POS	0.245895	#N/A	0.464524	0.408111	#N/A	0.175169	#N/A	1.03528	1.18652	-0.380369	-0.0420769	-0.741976	-0.448691	-0.379136	0.227906	1.02984	#N/A	-1.17594	0.196626	0.461404	#N/A	-0.223727	#N/A	#N/A	#N/A	#N/A	-0.31065	-0.0280136	0.448878	#N/A	#N/A	#N/A	-1.07794	0.500241	-0.549651	0.984607	#N/A	0.407203	#N/A	#N/A	0.957799	0.280775	#N/A	-0.878172	-0.851941	1.60392	-0.538504	-0.0569947	-0.433722
M813T491_POS	0.178016	#N/A	0.57461	0.291121	#N/A	-0.372224	#N/A	0.198441	0.308875	0.426452	-0.0793101	0.641936	1.21427	0.41661	-0.374073	0.12078	#N/A	-0.359423	0.0769574	-1.07251	#N/A	0.342764	#N/A	#N/A	#N/A	#N/A	-0.143244	-0.107357	-0.904964	#N/A	#N/A	#N/A	-1.05292	0.572158	-0.553523	-0.35865	#N/A	0.0986406	#N/A	#N/A	0.255988	-0.0706642	#N/A	-1.18242	0.0601119	-0.850609	0.172903	-0.505133	0.448058
M1472T437_NEG	-0.0351273	#N/A	0.584786	0.660528	#N/A	0.346395	#N/A	-0.246453	0.740879	0.796317	-0.189102	0.747013	1.83651	0.0020999	0.327256	0.889008	#N/A	0.154737	0.283834	0.0353065	#N/A	1.24741	#N/A	#N/A	#N/A	#N/A	0.0965378	1.41621	-1.26307	#N/A	#N/A	#N/A	-2	0.0593313	-0.566104	-0.278709	#N/A	1.70418	#N/A	#N/A	1.15061	-0.656265	#N/A	0.19871	0.476668	-0.784284	-1.46735	-0.157927	0.72575
M530T79_POS	-1.26206	#N/A	0.992664	0.798054	#N/A	-0.193576	#N/A	-0.232692	1.10434	-0.863544	-0.0400878	0.29982	1.47296	1.26226	0.588282	0.869441	#N/A	-0.508637	-0.577033	-0.3582	#N/A	0.612138	#N/A	#N/A	#N/A	#N/A	0.885555	0.257658	-0.341576	#N/A	#N/A	#N/A	-2	0.267374	-0.68181	-1.48749	#N/A	0.96164	#N/A	#N/A	-0.402377	1.01369	#N/A	-0.188979	0.974246	-0.731201	-0.599706	-1.05154	1.28742
M739T411_NEG	-0.0285647	#N/A	0.387182	0.595067	#N/A	-0.167821	#N/A	-1.15002	1.30342	0.930858	0.656012	1.26282	2	0.0659869	0.443152	2	#N/A	-0.209077	0.614887	0.782815	#N/A	0.70761	#N/A	#N/A	#N/A	#N/A	0.0873734	0.645707	-0.0928483	#N/A	#N/A	#N/A	-2	0.999047	0.0219752	-0.263085	#N/A	0.966619	#N/A	#N/A	0.136174	-0.528614	#N/A	0.558846	0.170729	-0.991998	-0.272887	0.0277036	0.32658
M757T445_POS	1.20234	#N/A	-0.121288	0.715197	#N/A	0.161293	#N/A	0.31908	-0.458977	0.0242667	-0.0161929	0.026291	-0.0785858	0.413718	0.905238	-0.14038	#N/A	0.0709898	0.548157	0.442271	#N/A	0.243182	#N/A	#N/A	#N/A	#N/A	-0.266508	-0.563319	0.833773	#N/A	#N/A	#N/A	-0.267565	0.556757	0.348893	0.315107	#N/A	0.239211	#N/A	#N/A	0.39535	0.669718	#N/A	-0.933501	0.07252	0.971853	1.419	0.152908	0.576028
M732T492_POS	-0.531062	#N/A	0.317678	0.213802	#N/A	0.866531	#N/A	-0.364553	0.479292	1.0552	-0.0674038	-0.66629	-0.0409217	0.766606	-1.0082	0.238072	#N/A	-0.303756	0.338128	-0.280919	#N/A	1.18067	#N/A	#N/A	#N/A	#N/A	1.64944	1.57142	-1.61631	#N/A	#N/A	#N/A	-1.08707	-0.132367	0.516317	1.0697	#N/A	0.240636	#N/A	#N/A	1.13244	0.427005	#N/A	0.346429	1.40423	-1.36241	-1.56323	0.149461	0.419523
M831T395_POS	0.0163147	#N/A	0.141521	0.740496	#N/A	-0.698224	#N/A	-0.120483	0.51428	-0.179853	1.13143	-0.774102	0.276156	0.238068	0.532616	0.474154	#N/A	0.50289	0.195067	0.376702	#N/A	1.10294	#N/A	#N/A	#N/A	#N/A	0.543773	2	-0.960394	#N/A	#N/A	#N/A	-2	-0.181673	-0.454777	-0.657254	#N/A	0.58605	#N/A	#N/A	1.40374	-0.740171	#N/A	-0.425019	1.14808	-0.747844	-0.139494	0.118559	0.433807
M722T400_NEG	0.695203	#N/A	0.880649	0.234059	#N/A	1.02557	#N/A	-0.729066	0.034513	0.0344421	-0.305664	-0.117093	0.887667	0.522212	0.135255	1.98067	#N/A	0.315767	0.356026	-0.354987	#N/A	1.52233	#N/A	#N/A	#N/A	#N/A	1.10846	2	-1.39549	#N/A	#N/A	#N/A	-0.953358	0.079555	-0.524113	-0.442	#N/A	1.18628	#N/A	#N/A	1.02025	-0.242616	#N/A	0.571555	0.355954	-1.19919	-1.12032	0.642515	0.411544
M730T458_POS	-1.58431	#N/A	0.342086	0.189091	#N/A	1.00069	#N/A	-0.487846	0.00684006	1.35533	-0.601948	-0.75236	-0.283804	2	-0.0563386	1.49479	#N/A	-0.16482	-0.130348	0.331213	#N/A	0.906943	#N/A	#N/A	#N/A	#N/A	1.36208	1.14194	-0.0607439	#N/A	#N/A	#N/A	-0.214172	0.658637	0.33738	-0.479308	#N/A	0.0681236	#N/A	#N/A	0.692958	0.608093	#N/A	0.341724	1.13689	-1.13222	-1.23618	0.443067	-0.408966
M855T455_NEG	-0.0942489	#N/A	0.950707	1.41794	#N/A	-1.14628	#N/A	0.063688	1.48781	0.859852	-1.21166	1.02066	1.76819	-0.262124	0.622118	0.388064	#N/A	-0.430913	0.511666	-1.24888	#N/A	1.27868	#N/A	#N/A	#N/A	#N/A	-1.21517	-0.943343	-0.506695	#N/A	#N/A	#N/A	-1.39754	0.665281	-0.763874	-0.221981	#N/A	1.3594	#N/A	#N/A	0.257139	-0.291822	#N/A	0.126071	0.187382	-1.03535	-1.24727	-1.06895	0.330514
M879T418_NEG	-0.365117	#N/A	0.660115	1.30406	#N/A	-0.70731	#N/A	-0.443304	0.391233	0.495443	0.480534	0.792071	2	0.643443	-0.430725	1.24468	#N/A	-0.470932	0.205642	-1.1149	#N/A	1.47191	#N/A	#N/A	#N/A	#N/A	-1.67688	-0.64784	-0.452153	#N/A	#N/A	#N/A	-0.465735	0.413658	-0.38546	-0.654938	#N/A	1.37444	#N/A	#N/A	0.584917	-0.267223	#N/A	-0.674422	0.185717	-0.43328	-1.26279	-0.256255	0.278857
M269T204_NEG	0.979811	#N/A	-0.458343	0.949561	#N/A	1.79912	#N/A	-1.17931	2	-0.280411	0.296048	-0.657558	-0.25317	-0.212608	-0.295608	-0.0673263	#N/A	0.527775	-0.47956	0.0480192	#N/A	0.438271	#N/A	#N/A	#N/A	#N/A	1.33422	1.36355	-2	#N/A	#N/A	#N/A	1.19331	1.03381	-0.826634	0.103569	#N/A	-0.228638	#N/A	#N/A	2	-0.305862	#N/A	-0.604128	-0.431379	-0.328901	0.218375	-1.11442	0.440129
M879T533_NEG	0.842289	#N/A	0.616314	-0.175946	#N/A	0.812214	#N/A	-0.407365	0.703291	0.640326	0.801601	0.296109	-0.371185	0.593845	-0.738691	1.42129	#N/A	-0.457625	-0.369339	0.716953	#N/A	1.01617	#N/A	#N/A	#N/A	#N/A	0.9069	1.21478	0.35307	#N/A	#N/A	#N/A	-0.0107405	1.47144	0.908906	1.10282	#N/A	1.14343	#N/A	#N/A	0.479475	0.0366175	#N/A	0.3727	0.834547	-1.16365	-0.330842	1.19098	1.02083
M738T494_POS	-0.663018	#N/A	-0.650405	1.28804	#N/A	-0.278596	#N/A	-1.24379	0.0953375	-0.673416	-0.312541	-0.971295	0.037839	-0.255046	0.223592	0.429938	#N/A	-1.00256	-1.26926	0.207746	#N/A	-0.343195	#N/A	#N/A	#N/A	#N/A	0.400942	0.0606426	0.280014	#N/A	#N/A	#N/A	2	1.99275	-0.441003	0.0696653	#N/A	-0.540052	#N/A	#N/A	0.672233	0.0559933	#N/A	-0.445223	-0.657051	0.644613	2	-0.301844	-0.0251655
M879T604_POS	-2	#N/A	0.407555	0.514384	#N/A	0.908533	#N/A	-2	-0.393505	-0.762654	0.662313	-1.38939	0.794919	0.894381	-0.652788	-0.42712	#N/A	-0.0259921	-0.0617188	0.287177	#N/A	-0.904974	#N/A	#N/A	#N/A	#N/A	0.988877	-0.244908	-1.25566	#N/A	#N/A	#N/A	1.74425	0.965895	0.295683	0.419289	#N/A	-0.280368	#N/A	#N/A	0.864432	0.671308	#N/A	-2	-0.221795	0.481414	0.358087	0.722993	-0.0278615
M799T492_POS	0.794866	#N/A	0.923975	0.653727	#N/A	-0.73128	#N/A	-0.587564	1.23608	1.29456	0.392169	1.23092	1.88516	-0.417071	0.313124	-0.376403	#N/A	-0.0303764	0.747646	-0.368706	#N/A	0.147818	#N/A	#N/A	#N/A	#N/A	0.287287	-0.790224	-0.225775	#N/A	#N/A	#N/A	-2	1.04129	0.517297	-0.0521997	#N/A	0.468181	#N/A	#N/A	0.862952	-0.277898	#N/A	-0.173632	0.639252	-1.7775	-1.59038	0.196323	0.360283
M801T537_POS	-0.664286	#N/A	0.642096	1.08056	#N/A	0.0980478	#N/A	-0.504299	1.03392	-0.0249855	0.0225816	-0.62148	0.6974	0.596585	-0.622549	-0.38339	#N/A	0.000384098	-0.024024	-0.513735	#N/A	0.063636	#N/A	#N/A	#N/A	#N/A	1.07747	0.192184	-1.00212	#N/A	#N/A	#N/A	-1.43202	1.16941	0.31272	-0.57229	#N/A	0.875473	#N/A	#N/A	1.27192	0.0724786	#N/A	-1.1491	-0.203153	-1.73647	-0.617295	-0.981442	0.44063
M871T347_POS	1.377	#N/A	0.8714	-0.402673	#N/A	-0.114857	#N/A	0.7356	0.614284	0.962343	-0.0475016	-0.190213	0.168252	0.856624	0.432986	-1.29683	#N/A	-0.320031	0.688249	0.453412	#N/A	0.952545	#N/A	#N/A	#N/A	#N/A	0.559167	-2	0.167433	#N/A	#N/A	#N/A	0.158711	0.776673	-0.0651317	0.780269	#N/A	0.68079	#N/A	#N/A	1.06346	0.217472	#N/A	0.803046	0.231608	0.0794791	-0.957621	-1.5262	1.22709
M657T565_POS	1.02432	#N/A	-0.177171	1.10753	#N/A	-0.411741	#N/A	-1.47467	1.0868	-0.188057	0.999298	1.2376	-0.109919	2	-0.0657542	-0.0628092	#N/A	-0.464791	-0.0692648	-0.714034	#N/A	0.641413	#N/A	#N/A	#N/A	#N/A	-0.159478	-0.185126	-1.46905	#N/A	#N/A	#N/A	1.90202	0.0361311	-0.411282	-0.0825172	#N/A	0.639134	#N/A	#N/A	0.39975	-1.74069	#N/A	-0.323012	0.481894	-1.16915	-0.345788	-0.450573	0.872215
M731T445_POS	1.19747	#N/A	-0.0963313	-0.247035	#N/A	0.391808	#N/A	-0.130803	1.71767	-0.144617	0.525094	-1.49973	0.371502	-0.289969	0.442802	-2	#N/A	-0.527247	1.37839	0.779695	#N/A	0.320888	#N/A	#N/A	#N/A	#N/A	1.22995	0.512789	-0.140821	#N/A	#N/A	#N/A	-2	1.20192	-1.195	0.765399	#N/A	-0.385116	#N/A	#N/A	0.824242	0.0309593	#N/A	-0.041746	0.475685	-0.668494	-1.25974	1.30492	0.679608
M791T411_POS	1.33068	#N/A	1.61202	0.697	#N/A	1.1688	#N/A	-0.751341	-0.207269	0.204993	0.0812271	-0.376745	0.698226	1.2472	0.431979	0.450901	#N/A	-0.267457	0.7287	0.187816	#N/A	0.726755	#N/A	#N/A	#N/A	#N/A	0.926667	0.114394	-0.450234	#N/A	#N/A	#N/A	-2	-0.49293	0.494615	1.01193	#N/A	1.22471	#N/A	#N/A	-0.929181	-1.07263	#N/A	-0.375978	-0.992123	-0.342505	-0.824877	0.182408	0.917356
M663T396_POS	0.195586	#N/A	0.671952	1.02965	#N/A	1.36995	#N/A	-0.00909593	-0.507987	-0.329091	1.56113	-0.793315	-1.34499	0.361774	0.621843	-0.442044	#N/A	0.240691	0.462612	1.16696	#N/A	-0.13601	#N/A	#N/A	#N/A	#N/A	0.397929	0.895749	-0.0857381	#N/A	#N/A	#N/A	-0.789994	0.487688	-0.220199	0.656224	#N/A	-1.96381	#N/A	#N/A	1.30082	0.923026	#N/A	-0.20773	1.31845	0.126601	0.297197	-1.4349	-0.37859
M795T463_POS	0.432337	#N/A	0.461581	0.605561	#N/A	-1.01561	#N/A	-0.490663	0.845308	0.730563	0.641733	-0.360212	-0.619489	0.339242	0.214313	1.54446	#N/A	-0.552902	0.357186	-0.488793	#N/A	0.805454	#N/A	#N/A	#N/A	#N/A	-0.38563	0.0139728	0.637603	#N/A	#N/A	#N/A	-2	0.228107	0.384352	0.862872	#N/A	0.549344	#N/A	#N/A	0.86262	-0.24655	#N/A	0.59302	0.455976	-0.566609	-1.29973	-0.429566	0.64921
M787T492_POS	-2	#N/A	0.0176398	0.412671	#N/A	0.536941	#N/A	0.130248	0.123607	0.295618	0.142689	0.486237	0.19483	0.353766	1.53229	0.567853	#N/A	-0.00406114	0.0593826	-0.844036	#N/A	-2	#N/A	#N/A	#N/A	#N/A	0.0772784	0.255209	1.41826	#N/A	#N/A	#N/A	0.0127427	0.401282	-0.176659	-0.0532762	#N/A	0.239779	#N/A	#N/A	-0.383584	0.320168	#N/A	1.6165	1.86581	0.0886105	0.119895	1.64557	0.328125
M839T531_POS	-0.0729678	#N/A	0.0987146	0.633655	#N/A	0.889587	#N/A	-0.486851	0.206886	0.41467	0.0220188	0.30855	0.680243	0.193171	-0.806377	-0.634973	#N/A	-0.516688	0.371633	-0.650777	#N/A	-0.0552127	#N/A	#N/A	#N/A	#N/A	0.0175634	-0.934487	-0.449014	#N/A	#N/A	#N/A	-2	2	-0.799727	1.20802	#N/A	0.441856	#N/A	#N/A	0.389207	-0.437635	#N/A	-1.08312	-0.144308	-1.05484	-0.363043	-1.00913	0.201541
M843T503_POS	0.0542759	#N/A	0.746788	1.02995	#N/A	-0.289173	#N/A	0.0650505	0.438803	1.13952	0.487948	0.0931833	1.06934	0.606293	-0.671972	0.393967	#N/A	0.319887	0.159995	-1.15884	#N/A	0.277335	#N/A	#N/A	#N/A	#N/A	0.478684	0.0706242	-1.0677	#N/A	#N/A	#N/A	-2	1.08324	0.271478	0.103869	#N/A	0.587254	#N/A	#N/A	1.81211	0.0989282	#N/A	-0.499687	0.503341	-1.4919	-1.85519	-0.36873	0.463137
M828T547_POS	0.759507	#N/A	0.136062	0.968492	#N/A	-2	#N/A	0.173869	0.965829	1.5305	0.137781	1.17468	1.48896	0.0803755	-1.76981	0.683662	#N/A	-0.254718	0.862072	-0.366942	#N/A	0.566806	#N/A	#N/A	#N/A	#N/A	0.706813	-0.138233	-0.704036	#N/A	#N/A	#N/A	-1.75693	1.13904	-0.286822	0.5135	#N/A	-1.35834	#N/A	#N/A	0.533085	0.373751	#N/A	-0.896891	-0.0236937	-0.83629	-0.915727	-2	0.672107
M734T460_POS	-1.7258	#N/A	1.57285	-0.312643	#N/A	-0.267098	#N/A	0.0887955	-0.255653	0.0256914	0.585296	0.409399	0.302341	1.45257	-0.0567553	-1.30271	#N/A	-0.0891023	0.148629	-0.0429853	#N/A	0.291304	#N/A	#N/A	#N/A	#N/A	0.584959	-0.428722	-0.405449	#N/A	#N/A	#N/A	-0.966215	0.712214	0.203546	0.476182	#N/A	-0.459371	#N/A	#N/A	1.35351	0.4355	#N/A	-0.438388	0.167296	-1.03699	-0.0925689	-0.0523106	-2
M851T736_POS	-1.2891	#N/A	0.430289	0.594938	#N/A	0.593538	#N/A	-0.182254	0.562399	-0.776985	0.992848	-2	0.318294	0.615596	-0.068714	-0.582748	#N/A	0.154069	-0.430575	0.744243	#N/A	-0.155543	#N/A	#N/A	#N/A	#N/A	0.700426	0.644476	0.106935	#N/A	#N/A	#N/A	-0.396682	0.650618	0.53407	1.25905	#N/A	-0.673435	#N/A	#N/A	0.855506	0.576917	#N/A	-1.37279	0.837089	0.287885	1.22105	-2	0.202667
M961T744_POS	-1.70428	#N/A	0.479946	0.6065	#N/A	1.16838	#N/A	-2	0.401296	-1.40016	0.176587	-2	-0.54835	0.493394	-0.0889614	-1.45271	#N/A	0.112607	-1.33312	0.350793	#N/A	-0.249145	#N/A	#N/A	#N/A	#N/A	1.38385	0.209379	0.295387	#N/A	#N/A	#N/A	-0.367327	0.319739	-0.928953	0.616911	#N/A	-1.02847	#N/A	#N/A	0.597046	0.386354	#N/A	-1.21842	-0.316717	-0.116481	0.719877	-1.7459	0.432803
M841T407_NEG	0.860272	#N/A	0.864449	-0.0610046	#N/A	-0.934134	#N/A	-0.133326	1.14554	1.01074	0.621295	1.10854	1.25864	0.324727	-0.610122	0.886562	#N/A	0.376259	0.779745	-0.315944	#N/A	0.818913	#N/A	#N/A	#N/A	#N/A	-0.128523	0.397293	-0.557825	#N/A	#N/A	#N/A	-2	0.141214	0.204718	0.292577	#N/A	0.930907	#N/A	#N/A	0.750289	-0.216326	#N/A	0.25381	0.155803	-0.797393	-2	0.624157	0.518028
M555T439_POS	0.313922	#N/A	0.248453	1.00124	#N/A	0.482743	#N/A	-2	0.995939	0.0119532	1.0518	0.747113	-0.191537	0.707912	1.32319	-0.895602	#N/A	-0.919841	0.9233	0.0424161	#N/A	1.38659	#N/A	#N/A	#N/A	#N/A	0.784251	0.300099	-0.462226	#N/A	#N/A	#N/A	-1.76489	0.290093	-1.42956	0.965367	#N/A	-0.0325427	#N/A	#N/A	1.22869	-0.352261	#N/A	0.053372	0.266737	-1.11247	-1.02868	1.07583	1.18544
M760T490_POS	-1.07018	#N/A	1.01118	1.05331	#N/A	0.561037	#N/A	-0.215954	-0.0217444	0.909188	0.664547	0.174788	0.414846	1.34922	-0.56434	-0.0984782	#N/A	-0.175786	0.35125	-0.543543	#N/A	0.253945	#N/A	#N/A	#N/A	#N/A	-0.0740942	0.479787	-0.575832	#N/A	#N/A	#N/A	-1.10455	1.48448	0.272328	0.0518449	#N/A	-0.469046	#N/A	#N/A	1.68461	0.900762	#N/A	-1.0467	1.24852	-1.22295	-0.868299	-2	0.060491
M795T505_POS	-0.148616	#N/A	0.642853	1.42301	#N/A	-0.60592	#N/A	-0.651774	0.507974	0.824788	0.649929	-0.427838	1.77245	0.70107	-0.391246	0.523787	#N/A	-0.203274	0.532683	-0.565144	#N/A	0.164261	#N/A	#N/A	#N/A	#N/A	0.563619	1.4203	-0.763079	#N/A	#N/A	#N/A	-2	0.760691	0.801019	-0.255215	#N/A	0.91779	#N/A	#N/A	1.18761	-0.0255168	#N/A	-0.685874	0.0164889	-0.23468	-0.953835	-0.215272	0.660524
M512T321_POS	-0.0711832	#N/A	0.997409	-0.0832909	#N/A	0.471505	#N/A	0.256273	0.311672	0.807188	0.153837	-0.238121	0.421509	0.134569	0.805453	1.0116	#N/A	0.164793	0.628885	-0.313011	#N/A	0.255932	#N/A	#N/A	#N/A	#N/A	-0.909273	-1.55253	-0.638078	#N/A	#N/A	#N/A	-1.39019	1.01314	-1.27181	-0.171858	#N/A	-0.131193	#N/A	#N/A	1.33919	-2	#N/A	-0.0841678	-0.186543	-0.590371	0.131622	-0.689262	-0.149809
M482T108_POS	-0.936607	#N/A	0.498334	0.401611	#N/A	0.66785	#N/A	-0.7214	0.727828	0.636774	-0.670478	0.361773	1.06782	0.358224	-0.280361	2	#N/A	-0.109838	0.688873	-0.527458	#N/A	0.0743093	#N/A	#N/A	#N/A	#N/A	0.0928002	1.18975	-1.54853	#N/A	#N/A	#N/A	-2	0.514506	-0.784579	-0.0720627	#N/A	1.39287	#N/A	#N/A	2	-0.643013	#N/A	-0.592814	0.622052	-0.475626	-0.305173	0.168551	1.23733
M831T602_POS	-0.516334	#N/A	1.17412	-0.223065	#N/A	1.00693	#N/A	0.0459835	0.690637	0.626785	-1.08387	-0.105616	0.673351	0.244135	0.342717	1.15479	#N/A	-1.14153	1.1639	0.325858	#N/A	0.600337	#N/A	#N/A	#N/A	#N/A	-0.458335	0.0648598	-0.771832	#N/A	#N/A	#N/A	2	1.56258	-0.372835	-0.717755	#N/A	1.05262	#N/A	#N/A	0.886613	-0.563809	#N/A	-0.634974	-0.121744	-1.36301	-1.35824	-0.747067	0.225956
M751T480_NEG	-0.982593	#N/A	1.83803	0.256994	#N/A	-0.642013	#N/A	-0.299637	1.91327	0.500557	-0.372283	0.346593	1.532	0.126056	0.577045	-0.172678	#N/A	-0.0415416	-0.248575	-1.01508	#N/A	0.77228	#N/A	#N/A	#N/A	#N/A	-0.781723	-0.458284	-1.34601	#N/A	#N/A	#N/A	-0.50182	0.138454	-1.42563	-0.31591	#N/A	0.440503	#N/A	#N/A	1.08478	-0.35959	#N/A	-0.445982	0.857381	-1.05737	-1.09478	-0.0106625	0.867549
M747T402_NEG	-0.455224	#N/A	0.47258	0.412859	#N/A	1.47562	#N/A	0.165236	0.47725	0.313399	0.0152095	0.88229	1.10156	0.877468	-0.629736	0.498021	#N/A	-0.0123944	0.0884681	-0.981724	#N/A	-0.33545	#N/A	#N/A	#N/A	#N/A	1.18809	0.376262	-0.457141	#N/A	#N/A	#N/A	-1.33592	0.0826866	-1.21147	-1.9326	#N/A	0.382649	#N/A	#N/A	0.758237	0.0128795	#N/A	-0.180819	-0.191955	-0.619071	-0.0783907	-0.539713	0.524362
M904T475_POS	0.0821167	#N/A	-0.581197	0.450738	#N/A	-2	#N/A	0.103727	-0.475046	0.568282	0.895276	-0.346242	-0.581161	0.947973	0.156731	1.14445	#N/A	0.41115	0.286986	0.527383	#N/A	0.392464	#N/A	#N/A	#N/A	#N/A	-0.163356	1.16474	0.56145	#N/A	#N/A	#N/A	-2	-0.800526	1.36304	0.405809	#N/A	0.323009	#N/A	#N/A	-1.73222	0.544528	#N/A	0.55914	0.382956	-0.537658	0.158942	0.367093	0.313227
M817T528_NEG	-0.457529	#N/A	0.479842	0.805897	#N/A	0.445686	#N/A	-2	1.50653	-0.0520867	0.254513	-0.336922	-0.607488	0.503167	-0.116387	0.197514	#N/A	0.765622	0.711345	-0.124825	#N/A	1.17202	#N/A	#N/A	#N/A	#N/A	0.724842	0.586047	-1.74993	#N/A	#N/A	#N/A	0.398461	-0.823296	-1.196	-0.212048	#N/A	0.382479	#N/A	#N/A	1.57661	0.47418	#N/A	-0.738585	0.175788	-0.0447305	-1.02748	-0.746027	-0.0947102
M780T402_POS	0.670704	#N/A	0.576882	0.523951	#N/A	0.521068	#N/A	-0.364186	1.06753	0.723607	0.703546	1.50995	-0.0211431	0.502203	1.12304	-2	#N/A	0.0898711	1.18804	1.50782	#N/A	0.451462	#N/A	#N/A	#N/A	#N/A	0.852687	1.75924	-1.74426	#N/A	#N/A	#N/A	-2	0.445075	0.810736	-0.193677	#N/A	0.0782689	#N/A	#N/A	0.538468	-1.66546	#N/A	0.955754	-0.54203	-1.37281	-2	1.07421	-0.376612
M885T747_POS	0.122846	#N/A	0.033017	0.478531	#N/A	-0.449321	#N/A	0.371602	0.954338	-0.313041	-0.875478	-2	0.776139	-0.392144	0.112652	0.232284	#N/A	0.852403	0.291581	0.515377	#N/A	0.967762	#N/A	#N/A	#N/A	#N/A	-0.432858	1.02021	-0.827301	#N/A	#N/A	#N/A	-2	1.1906	-0.343466	0.238955	#N/A	-0.599335	#N/A	#N/A	2	-1.67044	#N/A	0.528048	1.11993	-1.33647	0.0763189	0.590615	0.36067
M687T559_POS	-0.969943	#N/A	0.56984	-0.761242	#N/A	0.693915	#N/A	-0.521084	0.365633	1.39328	0.289526	-0.92578	1.48484	1.24553	-0.842882	1.35768	#N/A	-0.0975459	-0.0203394	0.845857	#N/A	0.357766	#N/A	#N/A	#N/A	#N/A	-0.0767568	1.04535	-0.953303	#N/A	#N/A	#N/A	-1.27035	0.105191	1.02325	0.400833	#N/A	-0.0408941	#N/A	#N/A	0.563718	-1.55051	#N/A	0.0787984	0.249851	-2	-1.09526	-1.28376	-0.547135
M874T650_POS	-0.0217087	#N/A	0.235258	0.24586	#N/A	0.52279	#N/A	-2	-0.0916985	-1.0411	0.971855	1.16428	-0.453299	0.893597	0.189306	-0.615669	#N/A	0.788137	-1.18366	-2	#N/A	0.167583	#N/A	#N/A	#N/A	#N/A	0.968768	-0.565875	-0.402706	#N/A	#N/A	#N/A	0.622619	0.775514	-0.614239	-0.27957	#N/A	-0.953563	#N/A	#N/A	0.506385	1.00313	#N/A	-1.06751	-0.393411	0.344719	0.928833	-1.67143	0.395501
M836T574_POS	-0.713106	#N/A	0.549746	-0.377241	#N/A	2	#N/A	-1.22257	-0.406683	-0.063934	0.506661	-0.311448	-0.525289	0.409929	0.791035	-0.695737	#N/A	-1.60391	1.09471	1.29507	#N/A	1.33986	#N/A	#N/A	#N/A	#N/A	-1.21702	0.697222	-0.264609	#N/A	#N/A	#N/A	-1.01247	1.63892	-0.52888	-0.0245336	#N/A	-0.156912	#N/A	#N/A	0.476848	-0.711987	#N/A	-0.352028	1.52508	-1.55432	-0.500826	0.207171	0.476568
M1472T437_NEG	-0.0351273	#N/A	0.584786	0.660528	#N/A	0.346395	#N/A	-0.246453	0.740879	0.796317	-0.189102	0.747013	1.83651	0.0020999	0.327256	0.889008	#N/A	0.154737	0.283834	0.0353065	#N/A	1.24741	#N/A	#N/A	#N/A	#N/A	0.0965378	1.41621	-1.26307	#N/A	#N/A	#N/A	-2	0.0593313	-0.566104	-0.278709	#N/A	1.70418	#N/A	#N/A	1.15061	-0.656265	#N/A	0.19871	0.476668	-0.784284	-1.46735	-0.157927	0.72575
M727T435_NEG	-0.150918	#N/A	1.05258	0.347637	#N/A	0.740278	#N/A	-0.172208	1.15059	0.688686	-0.404955	0.822059	1.8434	0.135774	0.68295	0.228556	#N/A	0.0631144	0.345934	0.159188	#N/A	0.979958	#N/A	#N/A	#N/A	#N/A	0.121481	2	-0.708597	#N/A	#N/A	#N/A	-2	0.543157	-0.722468	-0.247975	#N/A	1.26478	#N/A	#N/A	0.575213	-0.399509	#N/A	0.0177044	0.501326	-1.29277	-1.38109	0.169395	0.277689
M637T527_NEG	-0.61943	#N/A	0.0793361	0.24017	#N/A	-0.0371809	#N/A	-0.401132	0.750596	0.168381	0.398238	-0.204995	0.928504	0.494149	0.399087	0.860125	#N/A	1.12934	0.204492	-0.852968	#N/A	0.540614	#N/A	#N/A	#N/A	#N/A	1.24456	0.73887	-1.23173	#N/A	#N/A	#N/A	2	0.491939	-2	-0.209948	#N/A	0.39713	#N/A	#N/A	1.29203	0.612978	#N/A	-0.248557	0.119491	0.978878	-0.957959	-2	-0.249344
M755T499_NEG	-1.21305	#N/A	0.820126	0.245693	#N/A	-0.604586	#N/A	-0.934547	0.62726	0.93701	1.09247	0.401134	1.58916	2	-1.20134	1.73451	#N/A	0.0407401	-0.0507905	0.303698	#N/A	1.96164	#N/A	#N/A	#N/A	#N/A	-0.548461	1.47435	-1.60759	#N/A	#N/A	#N/A	-0.760612	0.464804	-0.125307	-0.0913499	#N/A	0.389038	#N/A	#N/A	0.702439	0.447089	#N/A	0.443748	1.74681	-1.20557	-1.34535	0.204307	-0.0681782
M818T408_NEG	0.23547	#N/A	0.706242	1.22675	#N/A	-0.237859	#N/A	-0.354679	0.450989	-1.40457	-0.677519	1.14149	1.3055	0.641827	0.817074	0.116452	#N/A	0.385854	0.740165	0.88192	#N/A	0.620919	#N/A	#N/A	#N/A	#N/A	0.785432	0.862787	0.258996	#N/A	#N/A	#N/A	0.592716	-1.11574	-1.0985	-0.367184	#N/A	-0.0358222	#N/A	#N/A	1.69863	1.22661	#N/A	-0.028582	-0.365101	0.386887	0.0903914	-0.343794	0.443777
M977T714_POS	0.155886	#N/A	1.27093	0.027595	#N/A	1.69155	#N/A	-0.476377	-0.613601	-0.273526	-0.954095	-0.777488	1.64852	-0.0228992	-0.247833	1.39277	#N/A	0.537302	-0.239906	0.0759134	#N/A	1.02783	#N/A	#N/A	#N/A	#N/A	0.325183	-0.607481	-1.24495	#N/A	#N/A	#N/A	-1.20499	0.461828	-0.205351	0.635062	#N/A	-0.440836	#N/A	#N/A	1.74731	0.656215	#N/A	-2	-1.33038	0.00121812	0.435479	-2	-0.171529
M926T567_NEG	-0.292406	#N/A	0.0416607	0.314289	#N/A	1.82585	#N/A	-1.45924	0.198001	0.017595	0.852438	-0.441677	-0.014846	0.467452	0.567314	0.313197	#N/A	-0.714369	0.814704	1.11794	#N/A	1.37851	#N/A	#N/A	#N/A	#N/A	0.201509	0.844315	-0.449651	#N/A	#N/A	#N/A	-1.43599	1.42198	-1.01024	-0.247445	#N/A	0.279303	#N/A	#N/A	0.715258	-0.802989	#N/A	-0.303925	1.1052	0.879319	-0.0580008	0.0599602	0.493646
M753T486_POS	-1.12775	#N/A	2	0.321175	#N/A	-0.507331	#N/A	-0.18379	0.68566	0.686556	-0.512192	0.290685	1.18509	0.470831	0.751939	-0.8714	#N/A	-0.327961	0.0242519	-0.796356	#N/A	0.52908	#N/A	#N/A	#N/A	#N/A	-0.922103	-0.732542	-1.36142	#N/A	#N/A	#N/A	-1.2703	0.34487	-1.25803	-0.0963587	#N/A	0.134853	#N/A	#N/A	0.515092	0.149279	#N/A	-0.561341	0.893802	-0.861493	-0.934478	0.234515	0.147873
M636T526_NEG	-0.912115	#N/A	0.0134424	0.431526	#N/A	0.0694936	#N/A	-0.491663	0.544752	0.110185	0.225787	-0.25113	0.742758	0.565047	0.406136	0.777082	#N/A	1.18847	0.142545	-0.488897	#N/A	0.317131	#N/A	#N/A	#N/A	#N/A	1.63482	0.631056	-1.70792	#N/A	#N/A	#N/A	2	0.626648	-2	0.0996682	#N/A	0.366222	#N/A	#N/A	1.25807	0.576612	#N/A	-0.295079	0.117096	0.958637	-0.911783	-1.82983	-0.243219
M725T484_POS	0.128719	#N/A	0.551196	1.07636	#N/A	1.43917	#N/A	-0.780737	0.856383	0.609589	0.210947	-0.0389873	0.111942	0.167777	-0.019334	0.343784	#N/A	-0.0139036	1.12258	0.954987	#N/A	0.794061	#N/A	#N/A	#N/A	#N/A	0.650036	1.51369	-0.13549	#N/A	#N/A	#N/A	-1.53964	0.503946	0.368411	-2	#N/A	1.0972	#N/A	#N/A	1.14133	-2	#N/A	0.309922	0.371868	-0.301201	-0.849077	0.623114	0.246975
M790T479_NEG	-0.395886	#N/A	0.240514	0.855066	#N/A	0.632793	#N/A	-0.604297	1.46715	0.302003	-0.0496191	0.104501	-0.0752847	0.382537	-2	-0.0950367	#N/A	0.638278	0.534452	0.0430711	#N/A	1.54196	#N/A	#N/A	#N/A	#N/A	0.707319	1.48901	-2	#N/A	#N/A	#N/A	-0.386024	0.428398	-0.938464	-0.148489	#N/A	0.773224	#N/A	#N/A	1.93395	0.173791	#N/A	-0.299989	-0.651248	-2	-2	-0.93537	-0.0689231
M803T573_POS	-0.509449	#N/A	1.20058	0.332011	#N/A	0.604049	#N/A	-0.213625	1.11666	0.590486	-1.47237	-0.295556	0.384519	0.501946	0.379882	-1.02825	#N/A	-0.392799	0.258443	-0.0292711	#N/A	0.528025	#N/A	#N/A	#N/A	#N/A	-0.0396342	-0.207516	-0.516266	#N/A	#N/A	#N/A	0.725698	1.74259	-0.295712	-0.605169	#N/A	0.634337	#N/A	#N/A	1.21487	-0.327255	#N/A	-0.71476	0.254958	-2	-1.65296	-0.936726	0.247826
M731T520_NEG	-0.988051	#N/A	1.18521	0.9669	#N/A	0.370538	#N/A	-1.06127	0.723735	0.933151	0.293177	-0.925452	0.209648	0.479251	-0.843859	-0.335954	#N/A	-0.177892	0.784071	0.0232749	#N/A	1.49154	#N/A	#N/A	#N/A	#N/A	-0.239169	1.30876	-1.42213	#N/A	#N/A	#N/A	-0.553488	0.157352	0.262526	-0.697038	#N/A	0.288893	#N/A	#N/A	1.47139	-0.266216	#N/A	-0.419503	0.769592	-1.07087	-1.33917	0.0401317	0.0707721
M906T570_POS	0.0100799	#N/A	0.592038	0.512448	#N/A	0.533275	#N/A	-0.0189849	-0.0773396	0.915148	0.394257	0.305945	0.569634	0.405022	0.469426	0.280171	#N/A	0.00767707	0.84213	0.408773	#N/A	0.47216	#N/A	#N/A	#N/A	#N/A	-0.316621	0.0843041	-0.00943193	#N/A	#N/A	#N/A	0.131563	0.758625	-0.724784	0.107406	#N/A	0.00204019	#N/A	#N/A	0.71697	0.0911728	#N/A	-0.249994	0.536836	-0.438144	0.801528	-0.164419	0.467989
M885T597_NEG	-1.01167	#N/A	0.380053	-0.289741	#N/A	1.51749	#N/A	-0.925644	-0.500471	0.0416854	0.896015	-1.03561	0.258298	1.63056	0.0790604	-1.62955	#N/A	-0.930534	0.837269	0.446728	#N/A	0.389611	#N/A	#N/A	#N/A	#N/A	-0.977017	0.0463293	-0.122275	#N/A	#N/A	#N/A	-0.464701	0.755958	-1.7052	-0.414448	#N/A	-0.359487	#N/A	#N/A	0.758532	0.313286	#N/A	-0.251502	1.02102	-2	-1.16395	1.61717	0.939404
M879T533_NEG	0.842289	#N/A	0.616314	-0.175946	#N/A	0.812214	#N/A	-0.407365	0.703291	0.640326	0.801601	0.296109	-0.371185	0.593845	-0.738691	1.42129	#N/A	-0.457625	-0.369339	0.716953	#N/A	1.01617	#N/A	#N/A	#N/A	#N/A	0.9069	1.21478	0.35307	#N/A	#N/A	#N/A	-0.0107405	1.47144	0.908906	1.10282	#N/A	1.14343	#N/A	#N/A	0.479475	0.0366175	#N/A	0.3727	0.834547	-1.16365	-0.330842	1.19098	1.02083
M821T522_POS	-1.02752	#N/A	0.83513	0.163284	#N/A	-2	#N/A	0.0177902	0.903604	0.849623	0.653264	1.29069	1.57673	-0.413969	-0.532558	0.304815	#N/A	-0.562556	0.777315	-0.555698	#N/A	-0.209878	#N/A	#N/A	#N/A	#N/A	-0.932131	0.119789	-0.881447	#N/A	#N/A	#N/A	0.595093	1.53	0.79991	-0.799633	#N/A	0.741346	#N/A	#N/A	1.094	-0.601504	#N/A	0.254261	-0.375664	-0.173061	-2	0.17526	0.843005
M657T565_POS	1.02432	#N/A	-0.177171	1.10753	#N/A	-0.411741	#N/A	-1.47467	1.0868	-0.188057	0.999298	1.2376	-0.109919	2	-0.0657542	-0.0628092	#N/A	-0.464791	-0.0692648	-0.714034	#N/A	0.641413	#N/A	#N/A	#N/A	#N/A	-0.159478	-0.185126	-1.46905	#N/A	#N/A	#N/A	1.90202	0.0361311	-0.411282	-0.0825172	#N/A	0.639134	#N/A	#N/A	0.39975	-1.74069	#N/A	-0.323012	0.481894	-1.16915	-0.345788	-0.450573	0.872215
M802T600_POS	-0.615798	#N/A	-0.221399	-0.236584	#N/A	1.04913	#N/A	-1.82203	0.762993	-0.469867	0.713256	-0.230157	-0.359933	0.95573	0.279639	-0.619736	#N/A	0.440738	-1.25432	0.805651	#N/A	1.01616	#N/A	#N/A	#N/A	#N/A	-0.0664476	-0.54919	-2	#N/A	#N/A	#N/A	1.37861	-0.336407	-0.952681	1.42867	#N/A	-1.21892	#N/A	#N/A	0.900439	1.17042	#N/A	-1.95492	-0.487611	0.586287	0.697029	-0.789857	0.0250438
M807T480_NEG	1.19642	#N/A	0.652139	1.19618	#N/A	-0.84411	#N/A	-0.669549	1.3453	0.00434372	0.0775229	1.27276	-0.0308334	0.336961	1.57422	1.28949	#N/A	0.0509984	0.597679	0.884711	#N/A	-0.413804	#N/A	#N/A	#N/A	#N/A	-0.185469	-0.665281	-0.430549	#N/A	#N/A	#N/A	-1.30133	1.34062	0.0197015	0.0714579	#N/A	1.48878	#N/A	#N/A	-0.530032	-0.0730244	#N/A	1.14637	-0.715528	-1.26309	-0.809645	0.362953	0.866232
M696T601_NEG	-0.777937	#N/A	-0.219891	1.05772	#N/A	1.55168	#N/A	-1.14474	1.12986	-0.151267	0.334686	-0.727838	0.590065	0.14384	0.00315422	-0.0354167	#N/A	1.31618	-0.511467	0.469702	#N/A	0.147863	#N/A	#N/A	#N/A	#N/A	2	0.532246	-0.631957	#N/A	#N/A	#N/A	2	0.564864	-1.469	-0.0529047	#N/A	-0.174991	#N/A	#N/A	2	0.636171	#N/A	-1.4888	-0.461563	0.553533	-1.6096	-1.0713	0.268638
M654T559_NEG	-0.0435945	#N/A	0.10935	1.4565	#N/A	0.357693	#N/A	-1.84063	1.20543	0.347196	0.738417	0.898951	-0.484459	0.517808	0.61976	0.557404	#N/A	-0.458837	0.431204	-0.578522	#N/A	1.42013	#N/A	#N/A	#N/A	#N/A	0.511619	0.628958	-1.09331	#N/A	#N/A	#N/A	1.60872	0.901412	-0.200587	-0.23632	#N/A	0.102642	#N/A	#N/A	0.878132	0.137391	#N/A	-0.968819	1.04881	-1.04809	-0.913025	-1.22609	0.72454
M666T546_NEG	-0.253177	#N/A	0.448391	1.04559	#N/A	0.920813	#N/A	-1.32031	0.25186	0.0872557	1.14479	1.2835	-0.206904	1.03032	1.04491	0.834347	#N/A	-0.0895121	0.7126	-0.707018	#N/A	1.02982	#N/A	#N/A	#N/A	#N/A	2	1.26796	-1.21264	#N/A	#N/A	#N/A	1.15185	0.30429	0.482523	-0.82675	#N/A	0.316321	#N/A	#N/A	0.125534	0.0162363	#N/A	-0.292625	0.404102	-0.746668	-0.771388	-2	0.507785
M630T541_NEG	-1.06189	#N/A	0.779034	1.37016	#N/A	0.963343	#N/A	-1.57307	-0.320099	0.813579	0.522675	0.418645	-0.730824	1.6538	0.654796	-0.353003	#N/A	-1.42483	0.758784	-0.160774	#N/A	0.0956205	#N/A	#N/A	#N/A	#N/A	-0.0436189	1.38328	-0.442404	#N/A	#N/A	#N/A	0.574553	0.962874	0.791167	-0.608053	#N/A	-0.312836	#N/A	#N/A	1.6776	-0.696828	#N/A	0.126768	2	-1.78316	-1.47126	-1.04326	0.151283
M626T464_NEG	-0.826133	#N/A	1.22327	1.5645	#N/A	-0.527388	#N/A	-1.25916	0.204985	-0.216496	0.38756	0.668618	0.125909	1.20618	1.39088	0.369718	#N/A	-0.864486	0.01372	-0.353832	#N/A	0.547386	#N/A	#N/A	#N/A	#N/A	-0.463688	1.00033	-0.566612	#N/A	#N/A	#N/A	1.87324	1.02003	1.53047	-1.23678	#N/A	0.725413	#N/A	#N/A	-0.167614	-1.05552	#N/A	-0.602722	-0.524261	-1.44494	-0.218166	-2	0.490278
M602T456_NEG	-0.647429	#N/A	1.19899	0.6062	#N/A	2	#N/A	-1.21459	-1.30161	0.806593	-0.163371	-0.161295	0.882111	1.74348	0.802953	-1.73214	#N/A	-1.83594	0.419255	0.732451	#N/A	0.0104926	#N/A	#N/A	#N/A	#N/A	0.557459	1.27049	-0.83479	#N/A	#N/A	#N/A	2	1.07228	0.614784	-0.1592	#N/A	-0.268072	#N/A	#N/A	1.57043	0.0991642	#N/A	-0.523656	2	-1.11217	-0.612795	-2	0.466323
M600T432_NEG	0.30895	#N/A	0.196801	1.08238	#N/A	0.563749	#N/A	-1.87732	1.09584	-0.0868982	0.853544	0.687247	0.186451	0.504526	1.30229	-1.40615	#N/A	-0.824821	0.930771	-0.401182	#N/A	1.51506	#N/A	#N/A	#N/A	#N/A	0.702237	0.0179272	-0.593708	#N/A	#N/A	#N/A	-1.09132	0.361907	-1.16018	0.841931	#N/A	0.0553081	#N/A	#N/A	1.38013	-0.453789	#N/A	-0.0080719	0.198545	-1.19263	-1.57104	0.991299	1.15114
M585T432_NEG	1.6638	#N/A	0.674944	1.56593	#N/A	1.19428	#N/A	-1.33092	0.828942	0.182964	-0.172516	0.0670357	-1.05913	0.458483	1.33499	-1.33412	#N/A	-1.12384	0.151139	-1.19296	#N/A	1.6501	#N/A	#N/A	#N/A	#N/A	1.46525	-0.29862	-0.895441	#N/A	#N/A	#N/A	0.860847	0.808888	-0.64603	-0.408113	#N/A	-0.126653	#N/A	#N/A	0.689273	-1.03169	#N/A	-0.915476	1.49525	-0.653164	-1.38828	-1.42022	1.50954
M597T414_NEG	1.31163	#N/A	1.87232	1.62094	#N/A	2	#N/A	-1.58815	0.205083	0.298628	0.934942	0.111674	0.0266006	1.49688	2	0.88144	#N/A	-0.784147	0.264043	-0.668822	#N/A	1.72269	#N/A	#N/A	#N/A	#N/A	0.274773	0.218178	-0.306566	#N/A	#N/A	#N/A	2	0.19175	0.666444	-0.676514	#N/A	0.501452	#N/A	#N/A	-0.295476	-0.113215	#N/A	-0.43566	-0.714128	0.731598	0.22489	-2	1.72952
M585T483_POS	-1.38713	#N/A	-1.2055	0.805219	#N/A	1.45293	#N/A	-0.863799	-0.494555	-0.0911749	0.058388	-0.468068	-0.348556	1.0588	-0.559644	1.29274	#N/A	-0.371011	-1.32529	0.345374	#N/A	-0.951218	#N/A	#N/A	#N/A	#N/A	0.926869	1.64185	-0.122126	#N/A	#N/A	#N/A	-2	1.81156	1.51628	0.64909	#N/A	0.198602	#N/A	#N/A	2	-0.548131	#N/A	-0.11738	0.798725	-0.288465	1.24238	-0.335023	0.432548
M567T470_POS	-0.64046	#N/A	0.564536	1.31108	#N/A	0.847734	#N/A	-0.852133	-0.0461775	-0.311448	0.601298	0.280595	-1.1853	0.730179	1.17317	-0.286654	#N/A	-0.39883	0.13869	-0.162122	#N/A	0.981232	#N/A	#N/A	#N/A	#N/A	0.716509	0.967914	-0.587995	#N/A	#N/A	#N/A	0.617926	0.421193	0.770833	-0.407392	#N/A	0.0676968	#N/A	#N/A	0.733992	0.0671977	#N/A	-0.45922	0.466864	0.397554	-2	-2	0.88741
M825T424_NEG	0.219878	#N/A	0.248665	1.07768	#N/A	-2	#N/A	-2	0.415309	-0.271557	-0.26214	1.13775	-0.321581	0.671386	0.940266	0.882673	#N/A	0.404725	0.141577	0.40098	#N/A	0.663448	#N/A	#N/A	#N/A	#N/A	0.0615635	0.264352	-0.998016	#N/A	#N/A	#N/A	-1.91044	0.930886	0.0434755	-0.000289654	#N/A	1.15069	#N/A	#N/A	-0.0387544	-0.502441	#N/A	1.15636	-0.22436	-0.435944	0.666388	0.0341048	0.454464
M765T532_NEG	0.15068	#N/A	-0.979409	0.295463	#N/A	0.37611	#N/A	-0.802002	0.569482	-0.783752	0.705909	-1.27496	-1.36706	0.57479	0.206908	1.10772	#N/A	0.81765	-0.631243	-0.326738	#N/A	0.15409	#N/A	#N/A	#N/A	#N/A	1.05535	-0.639822	-1.42115	#N/A	#N/A	#N/A	2	0.377009	-2	0.716298	#N/A	0.705114	#N/A	#N/A	1.06061	1.22869	#N/A	-1.43352	-1.01049	1.34558	1.46066	-0.510781	0.147226
M685T520_NEG	0.510232	#N/A	-0.555142	0.283334	#N/A	0.340873	#N/A	-0.913094	0.55082	0.362605	-0.561736	0.515987	0.0395539	0.115915	0.23903	1.39086	#N/A	0.902991	0.651944	-0.575144	#N/A	0.106341	#N/A	#N/A	#N/A	#N/A	1.18009	1.25116	-1.58558	#N/A	#N/A	#N/A	0.393834	1.48846	1.21449	0.487908	#N/A	1.32814	#N/A	#N/A	1.01346	-0.244716	#N/A	-0.653927	-0.246239	-0.0823404	-0.575313	-0.322463	1.01876
M892T431_NEG	-0.104128	#N/A	0.121174	1.08574	#N/A	-0.333511	#N/A	-0.536476	0.508227	0.509943	1.2497	0.187177	0.33008	0.492204	-0.286631	1.07904	#N/A	-0.190331	0.686938	-0.323684	#N/A	0.316916	#N/A	#N/A	#N/A	#N/A	0.400204	0.244042	-0.485573	#N/A	#N/A	#N/A	-0.628868	0.613644	-0.163157	0.889579	#N/A	0.0398882	#N/A	#N/A	1.59303	0.382571	#N/A	0.476237	0.134618	-1.30151	-1.0401	0.6973	0.937379
M639T541_NEG	-0.743831	#N/A	0.368349	1.88565	#N/A	1.20795	#N/A	-1.88625	0.257554	0.134139	1.06257	0.00307497	-0.332565	1.20475	0.558691	0.151054	#N/A	-0.503716	0.456789	0.0416555	#N/A	0.683533	#N/A	#N/A	#N/A	#N/A	0.138164	1.24031	-0.74876	#N/A	#N/A	#N/A	0.910093	0.915614	0.0751826	-0.69519	#N/A	0.112208	#N/A	#N/A	2	-0.482104	#N/A	-0.54892	1.83065	-1.10807	-1.30641	-1.36047	0.84064
M689T563_POS	0.610215	#N/A	-0.903346	0.510034	#N/A	1.36333	#N/A	-1.43862	0.0165053	0.294971	-0.134413	-0.280204	-0.640962	0.895322	-0.580257	1.65155	#N/A	-1.15402	0.0939931	0.660986	#N/A	-0.0538585	#N/A	#N/A	#N/A	#N/A	1.18217	2	0.0961141	#N/A	#N/A	#N/A	-1.44846	1.84647	1.80348	0.704497	#N/A	1.0086	#N/A	#N/A	1.9314	0.0739517	#N/A	-0.113674	1.14165	-1.4808	-1.35328	0.614879	1.567
M819T516_NEG	0.0441263	#N/A	-0.00281828	0.85372	#N/A	-0.360914	#N/A	-0.379052	0.732456	0.993701	0.866654	0.805199	0.305388	0.41791	-0.870656	0.504453	#N/A	-0.132502	0.335491	-0.390503	#N/A	0.884495	#N/A	#N/A	#N/A	#N/A	-0.141372	0.233712	-1.31123	#N/A	#N/A	#N/A	-2	1.19866	-0.540192	0.384363	#N/A	-0.495719	#N/A	#N/A	0.566234	0.0587058	#N/A	-1.06878	0.312876	-1.7758	-0.46602	-0.809614	0.326554
M833T561_POS	-0.0510017	#N/A	0.4337	-0.669001	#N/A	2	#N/A	-2	-0.958398	0.314886	0.718759	-1.27503	-1.71543	1.03393	-0.538476	-1.60434	#N/A	-0.504175	-0.46232	1.24898	#N/A	0.56033	#N/A	#N/A	#N/A	#N/A	0.606662	1.58713	-0.128165	#N/A	#N/A	#N/A	0.443395	2	0.309466	0.691271	#N/A	0.24155	#N/A	#N/A	2	0.494996	#N/A	-0.411006	1.05654	0.253881	-0.992874	0.493686	1.25632
M665T547_NEG	0.457758	#N/A	0.646728	0.957081	#N/A	1.29929	#N/A	-1.3653	0.521001	-0.124385	1.37062	1.09618	0.563551	1.29888	1.24953	0.859481	#N/A	0.283081	0.644402	-0.576963	#N/A	1.34772	#N/A	#N/A	#N/A	#N/A	0.333433	1.39022	-1.14535	#N/A	#N/A	#N/A	2	0.275934	-0.576637	-0.811004	#N/A	1.17277	#N/A	#N/A	0.826626	-0.090378	#N/A	-0.326559	0.549365	-0.554312	-0.658122	-2	0.451273
[truncated: 385 more columns]

## Sheet: Fig 2a
	event	time	cluster
ACWQ	0	76.8131	HER2_0
AJEH	0	76.846	HER2_0
APQZ	0	27.0062	HER2_0
BSMA	0	84.8296	HER2_0
BTWO	1	23.6879	HER2_0
CALZ	0	87.9836	HER2_0
CNYK	0	50.4312	HER2_0
DCPN	0	91.1704	HER2_0
DJIV	0	45.4045	HER2_0
DNHU	0	96.9199	HER2_0
DQCM	1	65.0185	HER2_0
DTCJ	0	0.657084	HER2_0
DTHS	0	71.6879	HER2_0
DXWG	0	88.3778	HER2_0
EHIN	0	83.7454	HER2_0
EISM	0	95.9014	HER2_0
EOFK	0	87.0637	HER2_0
EVNI	1	60.2875	HER2_0
FDBK	0	87.2279	HER2_0
FLBI	0	96.9199	HER2_0
FSKV	1	9.49487	HER2_0
FTDH	0	92.9774	HER2_0
FUNK	0	82.2998	HER2_0
FWMQ	0	84.4353	HER2_0
FZQV	0	77.2731	HER2_0
GDPO	1	59.9589	HER2_0
HQRK	1	7.32649	HER2_0
IJVL	0	85.6181	HER2_0
IPGL	0	0.525667	HER2_0
IPKS	0	96.1314	HER2_0
IRLB	0	74.2834	HER2_0
ITBW	0	81.4127	HER2_0
IWEB	0	98.4969	HER2_0
IZWA	0	97.0513	HER2_0
JKNI	0	18.3655	HER2_0
JXLE	0	94.1273	HER2_0
KELR	1	27.6961	HER2_0
KJEL	1	70.6366	HER2_0
KLET	1	67.3511	HER2_0
KLFB	0	66.1027	HER2_0
LASO	0	76.9774	HER2_0
LDZQ	0	81.4456	HER2_0
LFWK	1	80.5585	HER2_0
LHQS	0	6.57084	HER2_0
LPTA	0	101.158	HER2_0
LRZM	0	82.1355	HER2_0
MNFE	0	69.0267	HER2_0
MOPV	0	33.9055	HER2_0
NFTA	0	81.8727	HER2_0
NJDB	0	87.6879	HER2_0
NLKR	0	64.4271	HER2_0
NSGQ	1	66.2669	HER2_0
NXYB	1	69.3552	HER2_0
OPYS	0	76.8789	HER2_0
PANK	0	88.0821	HER2_0
PHAI	0	71.655	HER2_0
PIJK	0	92.4846	HER2_0
POKT	0	74.0205	HER2_0
QASF	0	21.3881	HER2_0
QAXY	0	85.9795	HER2_0
QHZY	0	93.8316	HER2_0
QUEF	0	71.5236	HER2_0
RBMG	0	82.5298	HER2_0
SZQL	0	93.6016	HER2_0
TDGO	0	83.4497	HER2_0
TJQM	0	89.232	HER2_0
TSWP	0	77.963	HER2_0
UCXW	0	81.807	HER2_0
UMLI	0	83.0883	HER2_0
UONM	0	68.1068	HER2_0
URIT	0	81.117	HER2_0
UTAR	0	42.4148	HER2_0
UVKS	0	83.5811	HER2_0
UWIR	1	48.5914	HER2_0
UZNQ	0	71.2279	HER2_0
VHFI	0	85.3552	HER2_0
VWYF	0	97.117	HER2_0
WEMT	0	73.922	HER2_0
WJHU	0	86.8337	HER2_0
WJMC	0	91.3018	HER2_0
XIDN	0	95.0472	HER2_0
XTVB	1	9.26489	HER2_0
YAIS	0	88.7721	HER2_0
YGXJ	0	97.7741	HER2_0
YJDI	1	19.6468	HER2_0
YJFU	0	89.6591	HER2_0
YLEF	0	82.8255	HER2_0
YRDI	0	70.8008	HER2_0
YSCR	0	98.4969	HER2_0
YVXC	0	91.3018	HER2_0
ZRET	0	80.3614	HER2_0
ACKR	0	100.304	HER2_low
AEUJ	0	79.0472	HER2_low
AEXF	0	99.3511	HER2_low
AGNS	1	19.6797	HER2_low
AGVL	0	81.6756	HER2_low
AGVN	0	59.499	HER2_low
AILX	0	94.193	HER2_low
ALGN	0	91.0719	HER2_low
ANPD	0	85.9138	HER2_low
AOYZ	0	79.6057	HER2_low
ATOD	0	82.037	HER2_low
AYKR	0	92.4846	HER2_low
BFJP	0	98.8583	HER2_low
BHDL	0	90.4805	HER2_low
BHLD	0	97.8398	HER2_low
BLFR	0	58.1191	HER2_low
BLHR	0	98.2998	HER2_low
BLIP	0	56.8378	HER2_low
BMRK	0	70.8665	HER2_low
BMVU	0	87.8193	HER2_low
BNGH	0	81.4127	HER2_low
BOCW	0	26.7105	HER2_low
BSMK	0	84.0082	HER2_low
BTJD	0	87.3922	HER2_low
BWVZ	0	100.83	HER2_low
CBUN	0	100.468	HER2_low
CIRY	0	60.7474	HER2_low
CIXN	0	3.58111	HER2_low
CKPD	1	80.3614	HER2_low
CMOT	NA	NA	HER2_low
CNEW	0	78.193	HER2_low
COHP	0	34.7926	HER2_low
COUE	0	83.3183	HER2_low
CSTL	0	53.3881	HER2_low
CTUM	0	26.0862	HER2_low
CVZN	0	86.9979	HER2_low
CWNB	0	89.0021	HER2_low
CWZO	0	96.8871	HER2_low
CXON	0	78.9815	HER2_low
CZQY	0	92.5175	HER2_low
DFLW	0	45.5359	HER2_low
DHJT	0	72.6407	HER2_low
DIAX	0	97.9713	HER2_low
DICU	0	92.8131	HER2_low
DILS	0	81.9384	HER2_low
DIYJ	0	86.2094	HER2_low
DMVQ	0	99.1869	HER2_low
DPEF	NA	NA	HER2_low
DSAT	1	67.5811	HER2_low
DSVC	0	94.3573	HER2_low
DTLW	0	93.9302	HER2_low
DWHR	0	79.4086	HER2_low
DWOJ	0	95.4415	HER2_low
DZPE	0	98.9897	HER2_low
EFWC	0	98.7269	HER2_low
EFXZ	0	99.1211	HER2_low
EJXR	0	88.1478	HER2_low
EKIR	0	23.2279	HER2_low
EMKL	0	83.614	HER2_low
EPNI	0	98.8583	HER2_low
ERNJ	0	91.1376	HER2_low
FENY	0	84.961	HER2_low
FGTB	0	92.5503	HER2_low
FKGM	0	85.3552	HER2_low
FLZQ	0	97.2813	HER2_low
FMIU	0	77.5359	HER2_low
FNIX	1	13.2402	HER2_low
FQCZ	1	42.3162	HER2_low
FSDZ	1	11.4333	HER2_low
FSZM	0	21.6838	HER2_low
FTOK	0	62.4887	HER2_low
FVUD	0	23.0637	HER2_low
FXIE	0	91.7947	HER2_low
GBCV	0	60.5832	HER2_low
GBEX	0	83.614	HER2_low
GBNO	0	80.9199	HER2_low
GITS	0	83.5154	HER2_low
GNTB	0	82.1355	HER2_low
GOSJ	0	86.9979	HER2_low
GPIO	0	90.8747	HER2_low
GQCV	1	26.5791	HER2_low
GSPW	NA	NA	HER2_low
GTNE	0	95.3429	HER2_low
GUZK	0	30.5873	HER2_low
GXEH	0	81.6756	HER2_low
GXLH	0	70.1109	HER2_low
GYHB	0	82.7269	HER2_low
GYQK	0	98.694	HER2_low
HAGF	0	95.8029	HER2_low
HAIV	0	81.6427	HER2_low
HDGE	0	72.4107	HER2_low
HFAG	0	65.5113	HER2_low
HFCS	0	94.9815	HER2_low
HFSM	0	83.6797	HER2_low
HIUB	0	94.3244	HER2_low
HOPY	0	59.5318	HER2_low
HOSW	0	76.5503	HER2_low
HRPE	1	76.616	HER2_low
HWVP	0	84.8624	HER2_low
HYAW	0	78.3244	HER2_low
IBFQ	NA	NA	HER2_low
IDPU	0	80.5914	HER2_low
IGYR	0	69.9138	HER2_low
IHKT	0	NA	HER2_low
IMOC	0	85.5852	HER2_low
INMG	0	81.7413	HER2_low
ITWN	0	71.0965	HER2_low
IWLO	0	71.7207	HER2_low
IXES	0	94.5544	HER2_low
IYVQ	0	64.2628	HER2_low
JBRZ	0	77.2402	HER2_low
JCOQ	0	67.154	HER2_low
JFAQ	0	97.0842	HER2_low
JFLK	0	98.2998	HER2_low
JFQX	0	76.9117	HER2_low
JHMP	0	77.7659	HER2_low
JKDV	0	93.4702	HER2_low
JKOL	0	69.191	HER2_low
JLDQ	0	67.6797	HER2_low
JLWB	0	83.2526	HER2_low
JOZI	0	80.2628	HER2_low
JQHV	0	98.2012	HER2_low
JTEQ	0	95.1458	HER2_low
JTUY	NA	NA	HER2_low
JUMQ	0	81.6427	HER2_low
JUQI	0	71.1294	HER2_low
JVHK	0	74.8419	HER2_low
JVUQ	0	89.6591	HER2_low
JYON	0	89.3963	HER2_low
KBGM	0	93.2074	HER2_low
KBPY	1	30.1602	HER2_low
KCIF	0	89.462	HER2_low
KDWH	1	23.2936	HER2_low
KDYV	0	80.2628	HER2_low
KFBP	0	98.924	HER2_low
KJRW	0	93.963	HER2_low
KJTC	NA	NA	HER2_low
KLTC	0	81.4456	HER2_low
KNGF	1	22.8008	HER2_low
KNQR	0	73.8563	HER2_low
KPQR	0	54.7351	HER2_low
KPQZ	0	84.1068	HER2_low
KPSV	0	32.9856	HER2_low
KQIS	0	83.3183	HER2_low
KRAE	0	88.7392	HER2_low
KTWZ	1	19.3511	HER2_low
KZEF	0	98.694	HER2_low
LBKP	0	62.193	HER2_low
LBOG	1	79.7043	HER2_low
LCMN	0	0.525667	HER2_low
LCUV	0	74.4805	HER2_low
LJSY	1	53.5852	HER2_low
LNIA	0	86.0452	HER2_low
LQYB	0	88.9363	HER2_low
LQYH	1	67.9754	HER2_low
LRAX	0	93.7331	HER2_low
LSFZ	0	71.0965	HER2_low
LTFS	0	100.337	HER2_low
LTQA	0	70.1109	HER2_low
LUXP	0	96.3614	HER2_low
LWBT	0	88.345	HER2_low
LXRO	0	90.6776	HER2_low
MBAU	0	78.3901	HER2_low
MCJD	0	64.9199	HER2_low
MFGU	0	97.1828	HER2_low
MGPB	1	57.0678	HER2_low
MHZY	1	52.4353	HER2_low
MIPV	0	77.2402	HER2_low
MJEZ	0	89.9877	HER2_low
MKAF	0	76.7146	HER2_low
MNDC	0	88.3778	HER2_low
MNXT	0	86.2423	HER2_low
MOTU	0	80.3943	HER2_low
MPEA	0	89.7248	HER2_low
MPGH	0	74.7433	HER2_low
MQFU	0	86.9322	HER2_low
MRZN	0	83.614	HER2_low
MTQA	0	80.8542	HER2_low
MUKS	0	83.8439	HER2_low
MWDY	1	8.6078	HER2_low
MWPX	1	35.4497	HER2_low
MZKF	0	87.7207	HER2_low
NADU	0	94.1602	HER2_low
NAIB	0	91.3018	HER2_low
NBPH	0	95.3429	HER2_low
NCAY	0	31.4415	HER2_low
NDRV	0	0.722793	HER2_low
NEOD	NA	NA	HER2_low
NEQZ	0	83.9097	HER2_low
NHEK	0	85.1581	HER2_low
NLUM	0	96.8871	HER2_low
NMLV	0	94.7187	HER2_low
NQWL	NA	NA	HER2_low
NSAL	0	86.1766	HER2_low
NUGS	0	82.5298	HER2_low
NUVQ	0	88.6407	HER2_low
NVIW	0	89.5277	HER2_low
NVIY	0	71.8522	HER2_low
NVMU	0	86.3409	HER2_low
NWIK	0	89.3963	HER2_low
NXPA	0	89.0678	HER2_low
NYOZ	0	83.6468	HER2_low
NZFH	NA	NA	HER2_low
OCLQ	0	98.2669	HER2_low
OCNU	0	85.9795	HER2_low
OCSM	0	98.2012	HER2_low
OCYA	0	98.4969	HER2_low
ODEJ	0	96.8214	HER2_low
ODFP	0	78.1602	HER2_low
ODPJ	0	92.4846	HER2_low
ODTH	1	24.0821	HER2_low
OJKB	0	83.0883	HER2_low
OJML	0	92.7474	HER2_low
OKUR	0	70.308	HER2_low
OMVW	1	25.5606	HER2_low
OQPX	0	83.9754	HER2_low
OQYR	0	80.6899	HER2_low
ORNF	1	28.1889	HER2_low
OSFV	NA	NA	HER2_low
OVYJ	0	86.4394	HER2_low
OWJY	1	76.2218	HER2_low
OWVK	0	98.0041	HER2_low
PAOU	0	85.9795	HER2_low
PCRF	0	79.2772	HER2_low
PCTE	0	99.0226	HER2_low
PDIR	1	31.3101	HER2_low
PEYS	0	87.3593	HER2_low
PGDY	0	82.8912	HER2_low
PHEJ	0	94.3901	HER2_low
PHGA	0	73.7577	HER2_low
PHRN	0	84.7967	HER2_low
PISZ	NA	NA	HER2_low
PLCW	0	73.8234	HER2_low
PLKR	0	83.5483	HER2_low
PMVK	0	75.6632	HER2_low
PNML	0	73.1006	HER2_low
PQOW	0	86.8337	HER2_low
PSNA	0	79.54	HER2_low
PSRF	1	32.6571	HER2_low
PTLE	0	100.698	HER2_low
PTLW	0	87.0637	HER2_low
PVCL	0	97.577	HER2_low
PVOC	0	90.6119	HER2_low
PVOG	0	96.6242	HER2_low
PVYR	0	79.5729	HER2_low
PVYW	0	4.20534	HER2_low
PWDR	0	85.4538	HER2_low
PWHA	0	85.3224	HER2_low
QAGJ	0	84.1725	HER2_low
QBSU	0	75.4661	HER2_low
QBXP	0	83.7454	HER2_low
QGCM	0	85.3881	HER2_low
QGMC	0	86.9651	HER2_low
QKAY	0	68.1725	HER2_low
QLHP	0	98.0041	HER2_low
QLHW	0	62.423	HER2_low
QLJI	0	73.7248	HER2_low
QNAS	0	87.0308	HER2_low
QOUL	0	49.8727	HER2_low
QPOS	0	91.3676	HER2_low
QPUJ	0	89.0349	HER2_low
QRDX	0	68.4025	HER2_low
QSXM	0	45.1745	HER2_low
QTNC	0	89.0349	HER2_low
QTWF	0	82.5955	HER2_low
QUMP	0	80	HER2_low
QWJP	0	87.3265	HER2_low
QWSG	0	81.577	HER2_low
QXTH	0	79.0801	HER2_low
QZYA	0	69.8152	HER2_low
RESN	0	88.4107	HER2_low
RFIP	0	61.0431	HER2_low
RKXY	0	39.3265	HER2_low
RMQE	0	14.5544	HER2_low
RNCI	0	85.0595	HER2_low
RPEN	0	77.2402	HER2_low
RTGS	0	81.9384	HER2_low
RVAQ	0	72.2136	HER2_low
SAEI	0	95.4743	HER2_low
SAYG	0	45.1088	HER2_low
SDJA	1	31.0144	HER2_low
SDXU	0	85.4867	HER2_low
SHDF	0	73.8891	HER2_low
SHKR	0	4.86242	HER2_low
SHYA	0	94.2259	HER2_low
SLVZ	0	80.1971	HER2_low
SMFR	0	81.5113	HER2_low
SOYI	0	0.657084	HER2_low
SPTV	0	96.8542	HER2_low
SPZB	0	17.4456	HER2_low
SQHR	0	82.2669	HER2_low
SQJN	0	73.8891	HER2_low
SRAL	0	41.9877	HER2_low
SRPT	0	59.0719	HER2_low
STAH	0	91.4333	HER2_low
STGR	0	87.1622	HER2_low
SXTU	0	1.41273	HER2_low
SYBE	0	1.01848	HER2_low
SYUW	0	20.6982	HER2_low
TABP	0	82.2998	HER2_low
TBSH	0	95.1458	HER2_low
TCAY	0	72.4764	HER2_low
TFCP	0	67.614	HER2_low
TFVH	1	50.7269	HER2_low
TIXY	0	81.5441	HER2_low
TKZU	0	84.4353	HER2_low
TLKM	0	81.0842	HER2_low
TMAR	1	18.5626	HER2_low
TMYF	0	87.3265	HER2_low
TNCS	0	98.6283	HER2_low
TOCM	0	62.3573	HER2_low
TOGY	0	57.922	HER2_low
TOYN	0	72.0493	HER2_low
TRCB	0	71.5893	HER2_low
TSHY	0	84.7639	HER2_low
TVMK	0	77.7002	HER2_low
TXRL	0	75.9589	HER2_low
TXWQ	0	44.7474	HER2_low
TYOF	0	93.4045	HER2_low
TZXB	1	53.8809	HER2_low
UBSN	0	89.4949	HER2_low
UCXS	1	43.1376	HER2_low
UDMQ	0	90.809	HER2_low
UFNG	0	0.657084	HER2_low
UIGF	0	92.9446	HER2_low
UIWG	0	76.3203	HER2_low
UJWK	0	91.9261	HER2_low
UKGH	0	96.0329	HER2_low
UKIA	0	62.8501	HER2_low
UKMR	1	8.90349	HER2_low
UMWT	0	78.6201	HER2_low
UMXD	0	81.6756	HER2_low
UNXY	0	97.347	HER2_low
UOLN	0	62.0945	HER2_low
UPHQ	0	45.0431	HER2_low
USQH	0	95.7372	HER2_low
USVE	1	13.1417	HER2_low
UYXP	0	84.4353	HER2_low
VBIT	0	95.2772	HER2_low
VCZD	0	85.5852	HER2_low
VEBY	0	78.0945	HER2_low
VGIE	0	95.1786	HER2_low
VGTE	0	86.2094	HER2_low
VHXK	0	83.6468	HER2_low
VKLE	0	82.9897	HER2_low
VLAW	1	79.6715	HER2_low
VLQF	0	97.0513	HER2_low
VMBX	0	98.924	HER2_low
VNGP	0	82.9897	HER2_low
VQFJ	0	82.3655	HER2_low
VQKJ	NA	NA	HER2_low
VQMZ	0	78.5873	HER2_low
VRCQ	NA	NA	HER2_low
VSNM	0	95.9014	HER2_low
VUFQ	0	38.5708	HER2_low
VWQZ	0	80.2957	HER2_low
VWTH	0	84.9938	HER2_low
WAHX	0	108	HER2_low
WAJL	0	99.1869	HER2_low
WDRH	0	90.2505	HER2_low
WDYR	0	78.9158	HER2_low
WEPS	NA	NA	HER2_low
WFGA	0	71.9836	HER2_low
WFUA	0	94.4559	HER2_low
WIFV	0	88.2793	HER2_low
WKNS	0	96.7228	HER2_low
WPVM	0	86.5708	HER2_low
WRNK	0	85.8152	HER2_low
WSJM	0	93.5688	HER2_low
WUVL	0	89.1006	HER2_low
WVAK	0	77.7988	HER2_low
WVSE	0	74.4148	HER2_low
WVXH	0	70.768	HER2_low
WYJE	1	23.4908	HER2_low
WYRS	0	82.5298	HER2_low
WYSF	0	96.8871	HER2_low
WZEA	0	81.7413	HER2_low
XACI	0	88.2793	HER2_low
XBJD	0	82.5298	HER2_low
XFWO	0	80.7228	HER2_low
XGMS	0	80.3614	HER2_low
XIPW	0	67.9097	HER2_low
XJSP	0	7.19507	HER2_low
XJYK	0	83.1869	HER2_low
XKVI	0	81.3142	HER2_low
XMSZ	0	74.5462	HER2_low
XOBF	0	73.0021	HER2_low
XOWH	0	92.4846	HER2_low
XPVH	0	92.9446	HER2_low
XQJY	0	85.6838	HER2_low
XRDZ	0	96.9856	HER2_low
XSJM	0	91.0719	HER2_low
XULO	1	6.6694	HER2_low
XYAQ	0	78.2259	HER2_low
XYIN	0	96.3285	HER2_low
YDTX	0	91.0719	HER2_low
YEIT	0	89.4292	HER2_low
YENU	0	94.5544	HER2_low
YFGZ	0	89.8234	HER2_low
YGNX	0	96.8214	HER2_low
YIGX	0	84.4025	HER2_low
YJMQ	0	24.115	HER2_low
YMDW	0	64.8214	HER2_low
YOLH	0	82.8583	HER2_low
YPXV	NA	NA	HER2_low
YQXU	1	67.8111	HER2_low
YVBA	0	80.9199	HER2_low
YWSH	0	8.01643	HER2_low
YXZP	1	32.5914	HER2_low
YZCN	0	0.525667	HER2_low
ZCHX	0	89.5277	HER2_low
ZCJM	0	96.3943	HER2_low
ZEJH	0	100.961	HER2_low
ZEVU	0	0.229979	HER2_low
ZIAO	0	84.731	HER2_low
ZLJN	0	65.117	HER2_low
ZLPB	0	99.4168	HER2_low
ZLPI	0	85.3552	HER2_low
ZMKL	0	43.3676	HER2_low
ZOMY	0	83.4825	HER2_low
ZPNU	0	79.3101	HER2_low
ZPWX	1	90.0862	HER2_low
ZROW	0	75.499	HER2_low
ZRXI	0	85.9795	HER2_low
ZSRB	0	85.9795	HER2_low
ZSRD	0	66.8912	HER2_low
ZTPX	0	83.2526	HER2_low
ZUCD	0	96.8871	HER2_low
ZVCO	0	84.8953	HER2_low
ZVMH	0	81.3799	HER2_low
ZWVO	0	73.9877	HER2_low
ZXLK	0	76.6489	HER2_low
ZYTB	0	82.1355	HER2_low
ZYWC	0	8.77207	HER2_low

## Sheet: Fig 2b
	event	time	cluster
ACWQ	0	76.8131	HER2_0
AJEH	0	76.846	HER2_0
APQZ	0	27.0062	HER2_0
BTWO	1	23.6879	HER2_0
CNYK	0	50.4312	HER2_0
DCPN	0	91.1704	HER2_0
DQCM	1	65.0185	HER2_0
DTHS	0	71.6879	HER2_0
DXWG	0	88.3778	HER2_0
EISM	0	95.9014	HER2_0
EVNI	1	60.2875	HER2_0
FLBI	0	96.9199	HER2_0
FSKV	1	9.49487	HER2_0
FWMQ	0	84.4353	HER2_0
FZQV	0	77.2731	HER2_0
IPGL	0	0.525667	HER2_0
IRLB	0	74.2834	HER2_0
ITBW	0	81.4127	HER2_0
IWEB	0	98.4969	HER2_0
IZWA	0	97.0513	HER2_0
JKNI	0	18.3655	HER2_0
JXLE	0	94.1273	HER2_0
KELR	1	27.6961	HER2_0
KJEL	1	70.6366	HER2_0
KLET	1	67.3511	HER2_0
KLFB	0	66.1027	HER2_0
LASO	0	76.9774	HER2_0
LDZQ	0	81.4456	HER2_0
LFWK	1	80.5585	HER2_0
LHQS	0	6.57084	HER2_0
LRZM	0	82.1355	HER2_0
NFTA	0	81.8727	HER2_0
NJDB	0	87.6879	HER2_0
NLKR	0	64.4271	HER2_0
NSGQ	1	66.2669	HER2_0
NXYB	1	69.3552	HER2_0
OPYS	0	76.8789	HER2_0
PANK	0	88.0821	HER2_0
PHAI	0	71.655	HER2_0
PIJK	0	92.4846	HER2_0
POKT	0	74.0205	HER2_0
QASF	0	21.3881	HER2_0
QUEF	0	71.5236	HER2_0
RBMG	0	82.5298	HER2_0
SZQL	0	93.6016	HER2_0
TJQM	0	89.232	HER2_0
TSWP	0	77.963	HER2_0
UMLI	0	83.0883	HER2_0
UONM	0	68.1068	HER2_0
URIT	0	81.117	HER2_0
UTAR	0	42.4148	HER2_0
UVKS	0	83.5811	HER2_0
UWIR	1	48.5914	HER2_0
VHFI	0	85.3552	HER2_0
WEMT	0	73.922	HER2_0
XIDN	0	95.0472	HER2_0
YAIS	0	88.7721	HER2_0
YGXJ	0	97.7741	HER2_0
YJDI	1	19.6468	HER2_0
YJFU	0	89.6591	HER2_0
YLEF	0	82.8255	HER2_0
YRDI	0	70.8008	HER2_0
ZRET	0	80.3614	HER2_0
ACKR	0	100.304	HER2_low
AEUJ	0	79.0472	HER2_low
AEXF	0	99.3511	HER2_low
AGNS	1	19.6797	HER2_low
AGVN	0	59.499	HER2_low
ALGN	0	91.0719	HER2_low
ANPD	0	85.9138	HER2_low
AOYZ	0	79.6057	HER2_low
ATOD	0	82.037	HER2_low
AYKR	0	92.4846	HER2_low
BFJP	0	98.8583	HER2_low
BHLD	0	97.8398	HER2_low
BLHR	0	98.2998	HER2_low
BLIP	0	56.8378	HER2_low
BMRK	0	70.8665	HER2_low
BMVU	0	87.8193	HER2_low
BNGH	0	81.4127	HER2_low
BOCW	0	26.7105	HER2_low
BSMK	0	84.0082	HER2_low
BTJD	0	87.3922	HER2_low
BWVZ	0	100.83	HER2_low
CIXN	0	3.58111	HER2_low
CKPD	1	80.3614	HER2_low
CNEW	0	78.193	HER2_low
COHP	0	34.7926	HER2_low
COUE	0	83.3183	HER2_low
CSTL	0	53.3881	HER2_low
CTUM	0	26.0862	HER2_low
CVZN	0	86.9979	HER2_low
CWNB	0	89.0021	HER2_low
CXON	0	78.9815	HER2_low
CZQY	0	92.5175	HER2_low
DFLW	0	45.5359	HER2_low
DHJT	0	72.6407	HER2_low
DIAX	0	97.9713	HER2_low
DICU	0	92.8131	HER2_low
DIYJ	0	86.2094	HER2_low
DPEF	NA	NA	HER2_low
DSAT	1	67.5811	HER2_low
DSVC	0	94.3573	HER2_low
DWHR	0	79.4086	HER2_low
DWOJ	0	95.4415	HER2_low
DZPE	0	98.9897	HER2_low
EFWC	0	98.7269	HER2_low
EFXZ	0	99.1211	HER2_low
EMKL	0	83.614	HER2_low
EPNI	0	98.8583	HER2_low
ERNJ	0	91.1376	HER2_low
FENY	0	84.961	HER2_low
FGTB	0	92.5503	HER2_low
FKGM	0	85.3552	HER2_low
FLZQ	0	97.2813	HER2_low
FNIX	1	13.2402	HER2_low
FQCZ	1	42.3162	HER2_low
FSDZ	1	11.4333	HER2_low
FSZM	0	21.6838	HER2_low
FVUD	0	23.0637	HER2_low
FXIE	0	91.7947	HER2_low
GBEX	0	83.614	HER2_low
GBNO	0	80.9199	HER2_low
GITS	0	83.5154	HER2_low
GNTB	0	82.1355	HER2_low
GOSJ	0	86.9979	HER2_low
GPIO	0	90.8747	HER2_low
GQCV	1	26.5791	HER2_low
GSPW	NA	NA	HER2_low
GTNE	0	95.3429	HER2_low
GUZK	0	30.5873	HER2_low
GXEH	0	81.6756	HER2_low
GXLH	0	70.1109	HER2_low
GYHB	0	82.7269	HER2_low
GYQK	0	98.694	HER2_low
HAGF	0	95.8029	HER2_low
HAIV	0	81.6427	HER2_low
HDGE	0	72.4107	HER2_low
HFCS	0	94.9815	HER2_low
HFSM	0	83.6797	HER2_low
HIUB	0	94.3244	HER2_low
HOPY	0	59.5318	HER2_low
HOSW	0	76.5503	HER2_low
HRPE	1	76.616	HER2_low
HWVP	0	84.8624	HER2_low
IDPU	0	80.5914	HER2_low
IGYR	0	69.9138	HER2_low
IHKT	0	NA	HER2_low
IMOC	0	85.5852	HER2_low
INMG	0	81.7413	HER2_low
ITWN	0	71.0965	HER2_low
IWLO	0	71.7207	HER2_low
IXES	0	94.5544	HER2_low
IYVQ	0	64.2628	HER2_low
JBRZ	0	77.2402	HER2_low
JFAQ	0	97.0842	HER2_low
JFLK	0	98.2998	HER2_low
JFQX	0	76.9117	HER2_low
JHMP	0	77.7659	HER2_low
JKOL	0	69.191	HER2_low
JLDQ	0	67.6797	HER2_low
JLWB	0	83.2526	HER2_low
JOZI	0	80.2628	HER2_low
JQHV	0	98.2012	HER2_low
JTEQ	0	95.1458	HER2_low
JTUY	NA	NA	HER2_low
JUMQ	0	81.6427	HER2_low
JUQI	0	71.1294	HER2_low
JVHK	0	74.8419	HER2_low
JVUQ	0	89.6591	HER2_low
JYON	0	89.3963	HER2_low
KBGM	0	93.2074	HER2_low
KBPY	1	30.1602	HER2_low
KCIF	0	89.462	HER2_low
KDYV	0	80.2628	HER2_low
KLTC	0	81.4456	HER2_low
KNGF	1	22.8008	HER2_low
KPQR	0	54.7351	HER2_low
KPSV	0	32.9856	HER2_low
KQIS	0	83.3183	HER2_low
KRAE	0	88.7392	HER2_low
KZEF	0	98.694	HER2_low
LBKP	0	62.193	HER2_low
LBOG	1	79.7043	HER2_low
LCMN	0	0.525667	HER2_low
LCUV	0	74.4805	HER2_low
LJSY	1	53.5852	HER2_low
LNIA	0	86.0452	HER2_low
LQYB	0	88.9363	HER2_low
LQYH	1	67.9754	HER2_low
LRAX	0	93.7331	HER2_low
LSFZ	0	71.0965	HER2_low
LTQA	0	70.1109	HER2_low
LWBT	0	88.345	HER2_low
LXRO	0	90.6776	HER2_low
MBAU	0	78.3901	HER2_low
MCJD	0	64.9199	HER2_low
MFGU	0	97.1828	HER2_low
MGPB	1	57.0678	HER2_low
MHZY	1	52.4353	HER2_low
MJEZ	0	89.9877	HER2_low
MKAF	0	76.7146	HER2_low
MNDC	0	88.3778	HER2_low
MNXT	0	86.2423	HER2_low
MPEA	0	89.7248	HER2_low
MPGH	0	74.7433	HER2_low
MQFU	0	86.9322	HER2_low
MRZN	0	83.614	HER2_low
MTQA	0	80.8542	HER2_low
MUKS	0	83.8439	HER2_low
MWDY	1	8.6078	HER2_low
MZKF	0	87.7207	HER2_low
NADU	0	94.1602	HER2_low
NAIB	0	91.3018	HER2_low
NBPH	0	95.3429	HER2_low
NCAY	0	31.4415	HER2_low
NDRV	0	0.722793	HER2_low
NEOD	NA	NA	HER2_low
NLUM	0	96.8871	HER2_low
NMLV	0	94.7187	HER2_low
NUGS	0	82.5298	HER2_low
NUVQ	0	88.6407	HER2_low
NVIW	0	89.5277	HER2_low
NVIY	0	71.8522	HER2_low
NVMU	0	86.3409	HER2_low
NWIK	0	89.3963	HER2_low
NXPA	0	89.0678	HER2_low
NYOZ	0	83.6468	HER2_low
OCLQ	0	98.2669	HER2_low
OCNU	0	85.9795	HER2_low
OCSM	0	98.2012	HER2_low
OCYA	0	98.4969	HER2_low
ODEJ	0	96.8214	HER2_low
ODFP	0	78.1602	HER2_low
ODPJ	0	92.4846	HER2_low
ODTH	1	24.0821	HER2_low
OJKB	0	83.0883	HER2_low
OJML	0	92.7474	HER2_low
OMVW	1	25.5606	HER2_low
OQYR	0	80.6899	HER2_low
ORNF	1	28.1889	HER2_low
OVYJ	0	86.4394	HER2_low
OWJY	1	76.2218	HER2_low
OWVK	0	98.0041	HER2_low
PAOU	0	85.9795	HER2_low
PCRF	0	79.2772	HER2_low
PEYS	0	87.3593	HER2_low
PGDY	0	82.8912	HER2_low
PHEJ	0	94.3901	HER2_low
PHGA	0	73.7577	HER2_low
PHRN	0	84.7967	HER2_low
PISZ	NA	NA	HER2_low
PLCW	0	73.8234	HER2_low
PLKR	0	83.5483	HER2_low
PMVK	0	75.6632	HER2_low
PNML	0	73.1006	HER2_low
PQOW	0	86.8337	HER2_low
PSNA	0	79.54	HER2_low
PTLW	0	87.0637	HER2_low
PVOC	0	90.6119	HER2_low
PVOG	0	96.6242	HER2_low
PVYR	0	79.5729	HER2_low
PVYW	0	4.20534	HER2_low
QAGJ	0	84.1725	HER2_low
QBSU	0	75.4661	HER2_low
QBXP	0	83.7454	HER2_low
QGCM	0	85.3881	HER2_low
QGMC	0	86.9651	HER2_low
QKAY	0	68.1725	HER2_low
QLHP	0	98.0041	HER2_low
QLHW	0	62.423	HER2_low
QLJI	0	73.7248	HER2_low
QNAS	0	87.0308	HER2_low
QOUL	0	49.8727	HER2_low
QPOS	0	91.3676	HER2_low
QPUJ	0	89.0349	HER2_low
QRDX	0	68.4025	HER2_low
QSXM	0	45.1745	HER2_low
QTNC	0	89.0349	HER2_low
QTWF	0	82.5955	HER2_low
QUMP	0	80	HER2_low
QWJP	0	87.3265	HER2_low
QWSG	0	81.577	HER2_low
QXTH	0	79.0801	HER2_low
QZYA	0	69.8152	HER2_low
RESN	0	88.4107	HER2_low
RFIP	0	61.0431	HER2_low
RKXY	0	39.3265	HER2_low
RMQE	0	14.5544	HER2_low
RNCI	0	85.0595	HER2_low
RPEN	0	77.2402	HER2_low
RTGS	0	81.9384	HER2_low
SAEI	0	95.4743	HER2_low
SAYG	0	45.1088	HER2_low
SDJA	1	31.0144	HER2_low
SDXU	0	85.4867	HER2_low
SHDF	0	73.8891	HER2_low
SHKR	0	4.86242	HER2_low
SLVZ	0	80.1971	HER2_low
SMFR	0	81.5113	HER2_low
SOYI	0	0.657084	HER2_low
SPTV	0	96.8542	HER2_low
SPZB	0	17.4456	HER2_low
SQHR	0	82.2669	HER2_low
SQJN	0	73.8891	HER2_low
SRAL	0	41.9877	HER2_low
SRPT	0	59.0719	HER2_low
SXTU	0	1.41273	HER2_low
SYBE	0	1.01848	HER2_low
SYUW	0	20.6982	HER2_low
TBSH	0	95.1458	HER2_low
TIXY	0	81.5441	HER2_low
TKZU	0	84.4353	HER2_low
TLKM	0	81.0842	HER2_low
TMAR	1	18.5626	HER2_low
TMYF	0	87.3265	HER2_low
TNCS	0	98.6283	HER2_low
TOCM	0	62.3573	HER2_low
TOGY	0	57.922	HER2_low
TOYN	0	72.0493	HER2_low
TRCB	0	71.5893	HER2_low
TSHY	0	84.7639	HER2_low
TVMK	0	77.7002	HER2_low
TXRL	0	75.9589	HER2_low
TZXB	1	53.8809	HER2_low
UBSN	0	89.4949	HER2_low
UCXS	1	43.1376	HER2_low
UDMQ	0	90.809	HER2_low
UFNG	0	0.657084	HER2_low
UIGF	0	92.9446	HER2_low
UIWG	0	76.3203	HER2_low
UJWK	0	91.9261	HER2_low
UKGH	0	96.0329	HER2_low
UKIA	0	62.8501	HER2_low
UKMR	1	8.90349	HER2_low
UMWT	0	78.6201	HER2_low
UMXD	0	81.6756	HER2_low
UPHQ	0	45.0431	HER2_low
USQH	0	95.7372	HER2_low
USVE	1	13.1417	HER2_low
UYXP	0	84.4353	HER2_low
VBIT	0	95.2772	HER2_low
VCZD	0	85.5852	HER2_low
VEBY	0	78.0945	HER2_low
VGIE	0	95.1786	HER2_low
VGTE	0	86.2094	HER2_low
VHXK	0	83.6468	HER2_low
VKLE	0	82.9897	HER2_low
VLQF	0	97.0513	HER2_low
VMBX	0	98.924	HER2_low
VNGP	0	82.9897	HER2_low
VQFJ	0	82.3655	HER2_low
VQKJ	NA	NA	HER2_low
VQMZ	0	78.5873	HER2_low
VSNM	0	95.9014	HER2_low
VUFQ	0	38.5708	HER2_low
VWQZ	0	80.2957	HER2_low
VWTH	0	84.9938	HER2_low
WAJL	0	99.1869	HER2_low
WDRH	0	90.2505	HER2_low
WDYR	0	78.9158	HER2_low
WEPS	NA	NA	HER2_low
WFGA	0	71.9836	HER2_low
WFUA	0	94.4559	HER2_low
WIFV	0	88.2793	HER2_low
WKNS	0	96.7228	HER2_low
WPVM	0	86.5708	HER2_low
WRNK	0	85.8152	HER2_low
WSJM	0	93.5688	HER2_low
WUVL	0	89.1006	HER2_low
WVAK	0	77.7988	HER2_low
WVXH	0	70.768	HER2_low
WYJE	1	23.4908	HER2_low
WYRS	0	82.5298	HER2_low
WYSF	0	96.8871	HER2_low
WZEA	0	81.7413	HER2_low
XBJD	0	82.5298	HER2_low
XFWO	0	80.7228	HER2_low
XGMS	0	80.3614	HER2_low
XIPW	0	67.9097	HER2_low
XJSP	0	7.19507	HER2_low
XJYK	0	83.1869	HER2_low
XKVI	0	81.3142	HER2_low
XMSZ	0	74.5462	HER2_low
XOBF	0	73.0021	HER2_low
XPVH	0	92.9446	HER2_low
XQJY	0	85.6838	HER2_low
XRDZ	0	96.9856	HER2_low
XSJM	0	91.0719	HER2_low
XULO	1	6.6694	HER2_low
XYAQ	0	78.2259	HER2_low
XYIN	0	96.3285	HER2_low
YDTX	0	91.0719	HER2_low
YENU	0	94.5544	HER2_low
YFGZ	0	89.8234	HER2_low
YGNX	0	96.8214	HER2_low
YIGX	0	84.4025	HER2_low
YMDW	0	64.8214	HER2_low
YOLH	0	82.8583	HER2_low
YPXV	NA	NA	HER2_low
YQXU	1	67.8111	HER2_low
YVBA	0	80.9199	HER2_low
YWSH	0	8.01643	HER2_low
YXZP	1	32.5914	HER2_low
ZCHX	0	89.5277	HER2_low
ZEJH	0	100.961	HER2_low
ZEVU	0	0.229979	HER2_low
ZIAO	0	84.731	HER2_low
ZLJN	0	65.117	HER2_low
ZLPB	0	99.4168	HER2_low
ZLPI	0	85.3552	HER2_low
ZMKL	0	43.3676	HER2_low
ZOMY	0	83.4825	HER2_low
ZPNU	0	79.3101	HER2_low
ZPWX	1	90.0862	HER2_low
ZROW	0	75.499	HER2_low
ZRXI	0	85.9795	HER2_low
ZSRB	0	85.9795	HER2_low
ZTPX	0	83.2526	HER2_low
ZUCD	0	96.8871	HER2_low
ZVCO	0	84.8953	HER2_low
ZXLK	0	76.6489	HER2_low
ZYTB	0	82.1355	HER2_low
ZYWC	0	8.77207	HER2_low

## Sheet: Fig 2c
	event	time	cluster
BSMA	0	84.8296	HER2_0
CALZ	0	87.9836	HER2_0
DJIV	0	45.4045	HER2_0
DNHU	0	96.9199	HER2_0
DTCJ	0	0.657084	HER2_0
EHIN	0	83.7454	HER2_0
EOFK	0	87.0637	HER2_0
FDBK	0	87.2279	HER2_0
FTDH	0	92.9774	HER2_0
FUNK	0	82.2998	HER2_0
GDPO	1	59.9589	HER2_0
HQRK	1	7.32649	HER2_0
IJVL	0	85.6181	HER2_0
IPKS	0	96.1314	HER2_0
LPTA	0	101.158	HER2_0
MNFE	0	69.0267	HER2_0
MOPV	0	33.9055	HER2_0
QAXY	0	85.9795	HER2_0
QHZY	0	93.8316	HER2_0
TDGO	0	83.4497	HER2_0
UCXW	0	81.807	HER2_0
UZNQ	0	71.2279	HER2_0
VWYF	0	97.117	HER2_0
WJHU	0	86.8337	HER2_0
WJMC	0	91.3018	HER2_0
XTVB	1	9.26489	HER2_0
YSCR	0	98.4969	HER2_0
YVXC	0	91.3018	HER2_0
AGVL	0	81.6756	HER2_low
AILX	0	94.193	HER2_low
BHDL	0	90.4805	HER2_low
BLFR	0	58.1191	HER2_low
CBUN	0	100.468	HER2_low
CIRY	0	60.7474	HER2_low
CMOT	NA	NA	HER2_low
CWZO	0	96.8871	HER2_low
DILS	0	81.9384	HER2_low
DMVQ	0	99.1869	HER2_low
DTLW	0	93.9302	HER2_low
EJXR	0	88.1478	HER2_low
EKIR	0	23.2279	HER2_low
FMIU	0	77.5359	HER2_low
FTOK	0	62.4887	HER2_low
GBCV	0	60.5832	HER2_low
HFAG	0	65.5113	HER2_low
HYAW	0	78.3244	HER2_low
IBFQ	NA	NA	HER2_low
JCOQ	0	67.154	HER2_low
JKDV	0	93.4702	HER2_low
KDWH	1	23.2936	HER2_low
KFBP	0	98.924	HER2_low
KJRW	0	93.963	HER2_low
KJTC	NA	NA	HER2_low
KNQR	0	73.8563	HER2_low
KPQZ	0	84.1068	HER2_low
KTWZ	1	19.3511	HER2_low
LTFS	0	100.337	HER2_low
LUXP	0	96.3614	HER2_low
MIPV	0	77.2402	HER2_low
MOTU	0	80.3943	HER2_low
MWPX	1	35.4497	HER2_low
NEQZ	0	83.9097	HER2_low
NHEK	0	85.1581	HER2_low
NQWL	NA	NA	HER2_low
NSAL	0	86.1766	HER2_low
NZFH	NA	NA	HER2_low
OKUR	0	70.308	HER2_low
OQPX	0	83.9754	HER2_low
OSFV	NA	NA	HER2_low
PCTE	0	99.0226	HER2_low
PDIR	1	31.3101	HER2_low
PSRF	1	32.6571	HER2_low
PTLE	0	100.698	HER2_low
PVCL	0	97.577	HER2_low
PWDR	0	85.4538	HER2_low
PWHA	0	85.3224	HER2_low
RVAQ	0	72.2136	HER2_low
SHYA	0	94.2259	HER2_low
STAH	0	91.4333	HER2_low
STGR	0	87.1622	HER2_low
TABP	0	82.2998	HER2_low
TCAY	0	72.4764	HER2_low
TFCP	0	67.614	HER2_low
TFVH	1	50.7269	HER2_low
TXWQ	0	44.7474	HER2_low
TYOF	0	93.4045	HER2_low
UNXY	0	97.347	HER2_low
UOLN	0	62.0945	HER2_low
VLAW	1	79.6715	HER2_low
VRCQ	NA	NA	HER2_low
WAHX	0	108	HER2_low
WVSE	0	74.4148	HER2_low
XACI	0	88.2793	HER2_low
XOWH	0	92.4846	HER2_low
YEIT	0	89.4292	HER2_low
YJMQ	0	24.115	HER2_low
YZCN	0	0.525667	HER2_low
ZCJM	0	96.3943	HER2_low
ZSRD	0	66.8912	HER2_low
ZVMH	0	81.3799	HER2_low
ZWVO	0	73.9877	HER2_low

## Sheet: Fig 3a
	HER2_0	HER2_low
Normal	4	27
Basal	31	58
Her2	4	36
LumB	24	141
LumA	25	159

## Sheet: Fig 3b
	HER2_0	HER2_low
Normal	4	24
Basal	5	12
Her2	4	22
LumB	23	140
LumA	25	157

## Sheet: Fig 3c
	HER2_0	HER2_low
Normal	0	3
Basal	26	46
Her2	0	14
LumB	1	1
LumA	0	2

[truncated: 64 more sheets: Fig 3d, Fig 3e, Fig 3f, Fig 3g, Fig 3h, Fig 3i, Fig 4a, Fig 4b, Fig 4c, Fig 4d, Fig 4e, Fig 4f, Fig 4g, Fig 4h, Fig 4i, Fig 4j, Fig 5a, Fig 5b-d, Fig 5e-h&S10h-i, Fig 5i …]
